# Supplementary material for: Genetic Influence of the Brain on Muscle Structure: A Mendelian Randomization Study of Sarcopenia
Source: J Cachexia Sarcopenia Muscle. 2024 Nov 13;16(1):e13647. doi: 10.1002/jcsm.13647 (PMC11695463; doi:10.1002/jcsm.13647)
Supplement: Supplementary file 2 — Table S1 The baseline information of GWAS summary data related to sarcopenia‐related outcomes. Table S2. The mendelian randomization analysis results showing 141 brain structure imaging indexes with significantly casual effect on appendicular lean mass. Table S3. The mendelian randomization analysis results showing 86 brain structure imaging indexes with significantly casual effect on grip strength. Table S4. The mendelian randomization analysis results showing 160 brain structure imaging indexes with significantly casual effect on whole body lean mass. Table S5. The sensitivity analysis results of mendelian randomization analysis between brain structure imaging indexes and appendicular lean mass. Table S6. The sensitivity analysis results of mendelian randomization analysis between brain structure imaging indexes and grip strength. Table S7. The sensitivity analysis results of mendelian randomization analysis between brain structure imaging indexes and whole body lean mass. Table S8. The sensitivity analysis results of mendelian randomization analysis between brain structure imaging indexes and sarcopenia identified by EWGSOP criteria. Table S9. The sensitivity analysis results of mendelian randomization analysis between brain structure imaging indexes and identified by FNIH criteria. [file JCSM-16-e13647-s001.xlsx]

## Sheet: list of supplementary materials
supplementary table 1. The baseline information of GWAS summary data related to sarcopenia-related outcomes.
supplementary table 2. The mendelian randomization analysis results showing 141 brain structure imaging indexes with significantly casual effect on appendicular lean mass.
supplementary table 3. The mendelian randomization analysis results showing 86 brain structure imaging indexes with significantly casual effect on grip strength.
supplementary table 4. The mendelian randomization analysis results showing 160 brain structure imaging indexes with significantly casual effect on whole body lean mass.
supplementary table 5. The sensitivity analysis results of mendelian randomization analysis between brain structure imaging indexes and appendicular lean mass.
supplementary table 6. The sensitivity analysis results of mendelian randomization analysis between brain structure imaging indexes and grip strength.
supplementary table 7. The sensitivity analysis results of mendelian randomization analysis between brain structure imaging indexes and whole body lean mass.
supplementary table 8. The sensitivity analysis results of mendelian randomization analysis between brain structure imaging indexes and sarcopenia identified by EWGSOP criteria.
supplementary table 9. The sensitivity analysis results of mendelian randomization analysis between brain structure imaging indexes and identified by FNIH criteria.

## Sheet: supplementary table 1
supplementary table 1. The baseline information of GWAS summary data related to sarcopenia-related outcomes.
Datasets	Source or IEU ID	PMID	Case (n)	Control (n)	Population
Low grip strength (EWGSOP)	ebi-a-GCST90007526	33510174	48596	207927	European
Low grip strength (FNIH)	ebi-a-GCST90007529	33510174	20335	236188	European
Grip strength	ukb-b-7478	NA	461026		European
Appendicular lean mass	ebi-a-GCST90000025	33097823	450243		European
Whole body lean mass	ukb-b-13354	NA	454850		European
GAGC: Global Lipids Genetics Consortium (http://lipidgenetics.org/); IEU website (https://gwas.mrcieu.ac.uk/).

## Sheet: supplementary table 2
			supplementary table 1. The mendelian randomization analysis results showing 141 brain structure imaging indexes with significantly casual effect on appendicular lean mass.
id.exposure	id.outcome	outcome	exposure	method	nsnp	b	se	pval	lo_ci	up_ci	or	or_lci95	or_uci95
ubm-a-1134	ebi-a-GCST90000025	Appendicular lean mass || id:ebi-a-GCST90000025	NET25 0188 || id:ubm-a-1134	Wald ratio	1	0.0555234	0.0202429	0.00609072	0.0158473	0.0951995	1.05709	1.01597	1.09988
ubm-a-533	ebi-a-GCST90000025	Appendicular lean mass || id:ebi-a-GCST90000025	IDP dMRI TBSS OD Pontine crossing tract || id:ubm-a-533	Inverse variance weighted	3	-0.0378236	0.0125754	0.00263205	-0.0624714	-0.0131757	0.962883	0.93944	0.986911
ubm-a-877	ebi-a-GCST90000025	Appendicular lean mass || id:ebi-a-GCST90000025	NODEamps25 0007 || id:ubm-a-877	Wald ratio	1	0.0486111	0.0188492	0.00991019	0.0116667	0.0855556	1.04981	1.01173	1.08932
ubm-a-2677	ebi-a-GCST90000025	Appendicular lean mass || id:ebi-a-GCST90000025	volume Right-Cerebellum-Cortex || id:ubm-a-2677	Wald ratio	1	0.0623377	0.0246753	0.0115266	0.013974	0.110701	1.06432	1.01407	1.11706
ubm-a-858	ebi-a-GCST90000025	Appendicular lean mass || id:ebi-a-GCST90000025	IDP dMRI ProbtrackX ISOVF ilf l || id:ubm-a-858	Inverse variance weighted	2	0.0332963	0.0156388	0.0332471	0.00264431	0.0639484	1.03386	1.00265	1.06604
ubm-a-917	ebi-a-GCST90000025	Appendicular lean mass || id:ebi-a-GCST90000025	NODEamps100 0026 || id:ubm-a-917	Wald ratio	1	0.0529158	0.0205184	0.00991019	0.0126998	0.0931317	1.05434	1.01278	1.09761
ubm-a-939	ebi-a-GCST90000025	Appendicular lean mass || id:ebi-a-GCST90000025	NODEamps100 0048 || id:ubm-a-939	Wald ratio	1	0.0553672	0.0214689	0.00991019	0.0132881	0.0974463	1.05693	1.01338	1.10235
ubm-a-2069	ebi-a-GCST90000025	Appendicular lean mass || id:ebi-a-GCST90000025	NET100 0913 || id:ubm-a-2069	Wald ratio	1	0.0591457	0.0208105	0.00448167	0.0183571	0.0999343	1.06093	1.01853	1.1051
ubm-a-942	ebi-a-GCST90000025	Appendicular lean mass || id:ebi-a-GCST90000025	NODEamps100 0051 || id:ubm-a-942	Wald ratio	1	0.0613027	0.0242656	0.0115266	0.013742	0.108863	1.06322	1.01384	1.11501
ubm-a-2887	ebi-a-GCST90000025	Appendicular lean mass || id:ebi-a-GCST90000025	a2009s rh G temp sup-Plan polar area || id:ubm-a-2887	Wald ratio	1	-0.100287	0.025788	0.000100704	-0.150831	-0.0497421	0.904578	0.859993	0.951475
ubm-a-358	ebi-a-GCST90000025	Appendicular lean mass || id:ebi-a-GCST90000025	IDP dMRI TBSS L1 Posterior limb of internal capsule R || id:ubm-a-358	Wald ratio	1	0.0509383	0.0214477	0.017549	0.0089008	0.0929759	1.05226	1.00894	1.09744
ubm-a-171	ebi-a-GCST90000025	Appendicular lean mass || id:ebi-a-GCST90000025	IDP SWI T2star right putamen || id:ubm-a-171	Inverse variance weighted	8	-0.0198848	0.00667385	0.00288716	-0.0329655	-0.00680402	0.980312	0.967572	0.993219
ubm-a-2463	ebi-a-GCST90000025	Appendicular lean mass || id:ebi-a-GCST90000025	NET100 1307 || id:ubm-a-2463	Wald ratio	1	-0.063964	0.0184685	0.000533366	-0.100162	-0.0277658	0.938039	0.904691	0.972616
ubm-a-846	ebi-a-GCST90000025	Appendicular lean mass || id:ebi-a-GCST90000025	IDP dMRI ProbtrackX ISOVF atr l || id:ubm-a-846	Wald ratio	1	-0.0653805	0.0246517	0.00799753	-0.113698	-0.0170632	0.936711	0.892528	0.983082
ubm-a-127	ebi-a-GCST90000025	Appendicular lean mass || id:ebi-a-GCST90000025	IDP T1 FAST ROIs R putamen || id:ubm-a-127	Inverse variance weighted	2	-0.0313608	0.00905608	0.000534274	-0.0491107	-0.0136109	0.969126	0.952076	0.986481
ubm-a-2735	ebi-a-GCST90000025	Appendicular lean mass || id:ebi-a-GCST90000025	DKTatlas lh posteriorcingulate area || id:ubm-a-2735	Wald ratio	1	-0.0921717	0.0239899	0.000121983	-0.139192	-0.0451515	0.911949	0.870061	0.955853
ubm-a-2765	ebi-a-GCST90000025	Appendicular lean mass || id:ebi-a-GCST90000025	a2009s lh G occipital middle area || id:ubm-a-2765	Wald ratio	1	0.0690045	0.0260181	0.00799753	0.018009	0.12	1.07144	1.01817	1.1275
ubm-a-2915	ebi-a-GCST90000025	Appendicular lean mass || id:ebi-a-GCST90000025	a2009s rh S orbital med-olfact area || id:ubm-a-2915	Inverse variance weighted	2	-0.0614015	0.0175096	0.000453652	-0.0957203	-0.0270826	0.940446	0.908718	0.973281
ubm-a-884	ebi-a-GCST90000025	Appendicular lean mass || id:ebi-a-GCST90000025	NODEamps25 0014 || id:ubm-a-884	Wald ratio	1	0.0522946	0.0202775	0.00991019	0.0125507	0.0920384	1.05369	1.01263	1.09641
ubm-a-2651	ebi-a-GCST90000025	Appendicular lean mass || id:ebi-a-GCST90000025	IDP SWI T2star left putamen plus IDP SWI T2star right putamen || id:ubm-a-2651	Inverse variance weighted	10	-0.00883606	0.00340675	0.00949519	-0.0155133	-0.00215883	0.991203	0.984606	0.997844
ubm-a-916	ebi-a-GCST90000025	Appendicular lean mass || id:ebi-a-GCST90000025	NODEamps100 0025 || id:ubm-a-916	Wald ratio	1	0.0575793	0.0223267	0.00991019	0.013819	0.10134	1.05927	1.01391	1.10665
ubm-a-257	ebi-a-GCST90000025	Appendicular lean mass || id:ebi-a-GCST90000025	IDP dMRI TBSS MD Superior cerebellar peduncle L || id:ubm-a-257	Wald ratio	1	-0.0576752	0.0221828	0.00932238	-0.101154	-0.014197	0.943956	0.903794	0.985903
ubm-a-896	ebi-a-GCST90000025	Appendicular lean mass || id:ebi-a-GCST90000025	NODEamps100 0005 || id:ubm-a-896	Wald ratio	1	0.0517063	0.0196484	0.00849891	0.0131954	0.0902172	1.05307	1.01328	1.09441
ubm-a-944	ebi-a-GCST90000025	Appendicular lean mass || id:ebi-a-GCST90000025	NODEamps100 0053 || id:ubm-a-944	Wald ratio	1	0.054732	0.0216648	0.0115266	0.0122691	0.097195	1.05626	1.01234	1.10208
ubm-a-883	ebi-a-GCST90000025	Appendicular lean mass || id:ebi-a-GCST90000025	NODEamps25 0013 || id:ubm-a-883	Wald ratio	1	0.03958	0.0153473	0.00991019	0.00949919	0.0696607	1.04037	1.00954	1.07214
ubm-a-921	ebi-a-GCST90000025	Appendicular lean mass || id:ebi-a-GCST90000025	NODEamps100 0030 || id:ubm-a-921	Inverse variance weighted	2	0.0359775	0.0178231	0.0435295	0.00104431	0.0709107	1.03663	1.00104	1.07349
ubm-a-1	ebi-a-GCST90000025	Appendicular lean mass || id:ebi-a-GCST90000025	IDP T1 SIENAX peripheral grey normalised volume || id:ubm-a-1	Wald ratio	1	0.0767196	0.0291005	0.00837999	0.0196825	0.133757	1.07974	1.01988	1.14311
ubm-a-1382	ebi-a-GCST90000025	Appendicular lean mass || id:ebi-a-GCST90000025	NET100 0226 || id:ubm-a-1382	Wald ratio	1	0.040622	0.0199937	0.0421794	0.00143447	0.0798096	1.04146	1.00144	1.08308
ubm-a-2882	ebi-a-GCST90000025	Appendicular lean mass || id:ebi-a-GCST90000025	a2009s rh G precuneus area || id:ubm-a-2882	Wald ratio	1	0.0912647	0.0260756	0.000465258	0.0401565	0.142373	1.09556	1.04097	1.15301
ubm-a-931	ebi-a-GCST90000025	Appendicular lean mass || id:ebi-a-GCST90000025	NODEamps100 0040 || id:ubm-a-931	Inverse variance weighted	2	0.0572391	0.0245853	0.0199025	0.00905183	0.105426	1.05891	1.00909	1.11118
ubm-a-153	ebi-a-GCST90000025	Appendicular lean mass || id:ebi-a-GCST90000025	IDP T1 FAST ROIs L cerebellum VIIIa || id:ubm-a-153	Wald ratio	1	-0.0776398	0.0271739	0.00427473	-0.130901	-0.0243789	0.925298	0.877305	0.975916
ubm-a-1892	ebi-a-GCST90000025	Appendicular lean mass || id:ebi-a-GCST90000025	NET100 0736 || id:ubm-a-1892	Inverse variance weighted	2	0.0381009	0.0179978	0.0342617	0.00282525	0.0733765	1.03884	1.00283	1.07614
ubm-a-2734	ebi-a-GCST90000025	Appendicular lean mass || id:ebi-a-GCST90000025	DKTatlas lh postcentral area || id:ubm-a-2734	Inverse variance weighted	3	-0.0324848	0.0154653	0.0356854	-0.0627968	-0.00217279	0.968037	0.939134	0.99783
ubm-a-1660	ebi-a-GCST90000025	Appendicular lean mass || id:ebi-a-GCST90000025	NET100 0504 || id:ubm-a-1660	Wald ratio	1	0.044955	0.020979	0.0321246	0.00383616	0.0860739	1.04598	1.00384	1.08989
ubm-a-2879	ebi-a-GCST90000025	Appendicular lean mass || id:ebi-a-GCST90000025	a2009s rh G parietal sup area || id:ubm-a-2879	Wald ratio	1	-0.090812	0.0235043	0.000111711	-0.13688	-0.0447436	0.913189	0.872075	0.956243
ubm-a-12	ebi-a-GCST90000025	Appendicular lean mass || id:ebi-a-GCST90000025	IDP T1 FIRST right thalamus volume || id:ubm-a-12	Wald ratio	1	0.126499	0.0327154	0.000110333	0.0623773	0.190622	1.13485	1.06436	1.21
ubm-a-237	ebi-a-GCST90000025	Appendicular lean mass || id:ebi-a-GCST90000025	IDP dMRI TBSS FA Superior longitudinal fasciculus L || id:ubm-a-237	Inverse variance weighted	2	0.0388123	0.0181627	0.0326039	0.00321347	0.0744111	1.03958	1.00322	1.07725
ubm-a-2902	ebi-a-GCST90000025	Appendicular lean mass || id:ebi-a-GCST90000025	a2009s rh S collat transv ant area || id:ubm-a-2902	Wald ratio	1	-0.0683391	0.0216263	0.00157769	-0.110727	-0.0259516	0.933944	0.895183	0.974382
ubm-a-156	ebi-a-GCST90000025	Appendicular lean mass || id:ebi-a-GCST90000025	IDP T1 FAST ROIs L cerebellum VIIIb || id:ubm-a-156	Wald ratio	1	-0.0472527	0.0186813	0.0114254	-0.0838681	-0.0106374	0.953846	0.919553	0.989419
ubm-a-389	ebi-a-GCST90000025	Appendicular lean mass || id:ebi-a-GCST90000025	IDP dMRI TBSS L2 Pontine crossing tract || id:ubm-a-389	Wald ratio	1	-0.0625	0.0199653	0.00174548	-0.101632	-0.0233681	0.939413	0.903362	0.976903
ubm-a-561	ebi-a-GCST90000025	Appendicular lean mass || id:ebi-a-GCST90000025	IDP dMRI TBSS OD Posterior thalamic radiation L || id:ubm-a-561	Inverse variance weighted	3	-0.0326132	0.0125094	0.00913113	-0.0571316	-0.00809488	0.967913	0.94447	0.991938
ubm-a-742	ebi-a-GCST90000025	Appendicular lean mass || id:ebi-a-GCST90000025	IDP dMRI ProbtrackX L2 cgh l || id:ubm-a-742	Inverse variance weighted	2	0.0368507	0.0181175	0.0419534	0.00134037	0.072361	1.03754	1.00134	1.07504
ubm-a-925	ebi-a-GCST90000025	Appendicular lean mass || id:ebi-a-GCST90000025	NODEamps100 0034 || id:ubm-a-925	Wald ratio	1	0.0671892	0.0212766	0.00158913	0.0254871	0.108891	1.0695	1.02581	1.11504
ubm-a-2347	ebi-a-GCST90000025	Appendicular lean mass || id:ebi-a-GCST90000025	NET100 1191 || id:ubm-a-2347	Wald ratio	1	0.0534699	0.0216155	0.0133728	0.0111035	0.0958362	1.05493	1.01117	1.10058
ubm-a-611	ebi-a-GCST90000025	Appendicular lean mass || id:ebi-a-GCST90000025	IDP dMRI TBSS ISOVF Sagittal stratum L || id:ubm-a-611	Wald ratio	1	0.0496054	0.0214205	0.0205698	0.0076212	0.0915896	1.05086	1.00765	1.09591
ubm-a-871	ebi-a-GCST90000025	Appendicular lean mass || id:ebi-a-GCST90000025	NODEamps25 0001 || id:ubm-a-871	Wald ratio	1	0.0503525	0.0191339	0.00849891	0.0128499	0.087855	1.05164	1.01293	1.09183
ubm-a-901	ebi-a-GCST90000025	Appendicular lean mass || id:ebi-a-GCST90000025	NODEamps100 0010 || id:ubm-a-901	Wald ratio	1	0.0559361	0.0216895	0.00991019	0.0134247	0.0984475	1.05753	1.01352	1.10346
ubm-a-930	ebi-a-GCST90000025	Appendicular lean mass || id:ebi-a-GCST90000025	NODEamps100 0039 || id:ubm-a-930	Inverse variance weighted	2	0.041404	0.0146756	0.0047831	0.0126399	0.0701681	1.04227	1.01272	1.07269
ubm-a-938	ebi-a-GCST90000025	Appendicular lean mass || id:ebi-a-GCST90000025	NODEamps100 0047 || id:ubm-a-938	Wald ratio	1	0.0525164	0.0207877	0.0115266	0.0117724	0.0932604	1.05392	1.01184	1.09775
ubm-a-1055	ebi-a-GCST90000025	Appendicular lean mass || id:ebi-a-GCST90000025	NET25 0109 || id:ubm-a-1055	Wald ratio	1	0.0452539	0.0220751	0.0403644	0.00198675	0.088521	1.04629	1.00199	1.09256
ubm-a-131	ebi-a-GCST90000025	Appendicular lean mass || id:ebi-a-GCST90000025	IDP T1 FAST ROIs R hippocampus || id:ubm-a-131	Inverse variance weighted	2	0.0816939	0.0307553	0.00790138	0.0214135	0.141974	1.08512	1.02164	1.15255
ubm-a-2490	ebi-a-GCST90000025	Appendicular lean mass || id:ebi-a-GCST90000025	NET100 1334 || id:ubm-a-2490	Wald ratio	1	0.0509626	0.0215176	0.0178642	0.00878822	0.093137	1.05228	1.00883	1.09761
ubm-a-2796	ebi-a-GCST90000025	Appendicular lean mass || id:ebi-a-GCST90000025	a2009s lh S collat transv ant area || id:ubm-a-2796	Wald ratio	1	-0.0702847	0.022242	0.00157769	-0.113879	-0.0266904	0.932128	0.892366	0.973663
ubm-a-604	ebi-a-GCST90000025	Appendicular lean mass || id:ebi-a-GCST90000025	IDP dMRI TBSS ISOVF Superior corona radiata R || id:ubm-a-604	Wald ratio	1	0.0686695	0.0271817	0.0115266	0.0153934	0.121946	1.07108	1.01551	1.12969
ubm-a-839	ebi-a-GCST90000025	Appendicular lean mass || id:ebi-a-GCST90000025	IDP dMRI ProbtrackX OD slf r || id:ubm-a-839	Wald ratio	1	-0.0692308	0.025641	0.00693395	-0.119487	-0.0189744	0.933111	0.887375	0.981205
ubm-a-919	ebi-a-GCST90000025	Appendicular lean mass || id:ebi-a-GCST90000025	NODEamps100 0028 || id:ubm-a-919	Wald ratio	1	0.0477118	0.0185005	0.00991019	0.0114508	0.0839727	1.04887	1.01152	1.0876
ubm-a-1516	ebi-a-GCST90000025	Appendicular lean mass || id:ebi-a-GCST90000025	NET100 0360 || id:ubm-a-1516	Wald ratio	1	0.0521437	0.0220162	0.0178642	0.00899189	0.0952955	1.05353	1.00903	1.09998
ubm-a-909	ebi-a-GCST90000025	Appendicular lean mass || id:ebi-a-GCST90000025	NODEamps100 0018 || id:ubm-a-909	Wald ratio	1	0.0603865	0.0229469	0.00849891	0.0154106	0.105362	1.06225	1.01553	1.11111
ubm-a-2670	ebi-a-GCST90000025	Appendicular lean mass || id:ebi-a-GCST90000025	volume Left-Accumbens-area || id:ubm-a-2670	Wald ratio	1	-0.0557359	0.0194805	0.00422159	-0.0939177	-0.0175541	0.945789	0.910358	0.982599
ubm-a-2780	ebi-a-GCST90000025	Appendicular lean mass || id:ebi-a-GCST90000025	a2009s lh G temp sup-Lateral area || id:ubm-a-2780	Wald ratio	1	-0.083815	0.0289017	0.00373163	-0.140462	-0.0271676	0.919601	0.868956	0.973198
ubm-a-1332	ebi-a-GCST90000025	Appendicular lean mass || id:ebi-a-GCST90000025	NET100 0176 || id:ubm-a-1332	Wald ratio	1	-0.0420792	0.021349	0.0487222	-0.0839233	-0.000235149	0.958794	0.919502	0.999765
ubm-a-596	ebi-a-GCST90000025	Appendicular lean mass || id:ebi-a-GCST90000025	IDP dMRI TBSS ISOVF Anterior limb of internal capsule R || id:ubm-a-596	Wald ratio	1	-0.0491803	0.0239596	0.0401083	-0.0961412	-0.00221942	0.952009	0.908336	0.997783
ubm-a-895	ebi-a-GCST90000025	Appendicular lean mass || id:ebi-a-GCST90000025	NODEamps100 0004 || id:ubm-a-895	Wald ratio	1	0.0616997	0.0221187	0.00527938	0.0183469	0.105052	1.06364	1.01852	1.11077
ubm-a-2	ebi-a-GCST90000025	Appendicular lean mass || id:ebi-a-GCST90000025	IDP T1 SIENAX peripheral grey unnormalised volume || id:ubm-a-2	Wald ratio	1	0.11284	0.0428016	0.00837999	0.0289494	0.196732	1.11945	1.02937	1.21742
ubm-a-379	ebi-a-GCST90000025	Appendicular lean mass || id:ebi-a-GCST90000025	IDP dMRI TBSS L1 Fornix cres+Stria terminalis L || id:ubm-a-379	Wald ratio	1	-0.0568026	0.02153	0.00833234	-0.0990014	-0.0146038	0.944781	0.905741	0.985502
ubm-a-2852	ebi-a-GCST90000025	Appendicular lean mass || id:ebi-a-GCST90000025	DKTatlas rh WhiteSurfArea area || id:ubm-a-2852	Inverse variance weighted	2	-0.102392	0.029913	0.000619359	-0.161021	-0.0437625	0.902676	0.851274	0.957181
ubm-a-3000	ebi-a-GCST90000025	Appendicular lean mass || id:ebi-a-GCST90000025	a2009s lh Pole occipital thickness || id:ubm-a-3000	Wald ratio	1	0.0662338	0.0227273	0.00356503	0.0216883	0.110779	1.06848	1.02193	1.11715
ubm-a-715	ebi-a-GCST90000025	Appendicular lean mass || id:ebi-a-GCST90000025	IDP dMRI ProbtrackX L1 cgh l || id:ubm-a-715	Wald ratio	1	-0.0650338	0.0228041	0.00434654	-0.10973	-0.0203378	0.937036	0.896076	0.979868
ubm-a-155	ebi-a-GCST90000025	Appendicular lean mass || id:ebi-a-GCST90000025	IDP T1 FAST ROIs R cerebellum VIIIa || id:ubm-a-155	Wald ratio	1	0.0589587	0.0283308	0.0374265	0.00343032	0.114487	1.06073	1.00344	1.1213
ubm-a-1822	ebi-a-GCST90000025	Appendicular lean mass || id:ebi-a-GCST90000025	NET100 0666 || id:ubm-a-1822	Wald ratio	1	-0.0690661	0.0194553	0.000385231	-0.107198	-0.0309339	0.933265	0.898347	0.96954
ubm-a-2657	ebi-a-GCST90000025	Appendicular lean mass || id:ebi-a-GCST90000025	volume Left-Inf-Lat-Vent || id:ubm-a-2657	Wald ratio	1	0.0930521	0.0235732	7.90149e-05	0.0468486	0.139256	1.09752	1.04796	1.14942
ubm-a-918	ebi-a-GCST90000025	Appendicular lean mass || id:ebi-a-GCST90000025	NODEamps100 0027 || id:ubm-a-918	Inverse variance weighted	2	0.0426493	0.0133749	0.00142886	0.0164345	0.0688641	1.04357	1.01657	1.07129
ubm-a-2154	ebi-a-GCST90000025	Appendicular lean mass || id:ebi-a-GCST90000025	NET100 0998 || id:ubm-a-2154	Wald ratio	1	-0.0510783	0.0215664	0.0178642	-0.0933485	-0.00880817	0.950204	0.910876	0.991231
ubm-a-2469	ebi-a-GCST90000025	Appendicular lean mass || id:ebi-a-GCST90000025	NET100 1313 || id:ubm-a-2469	Wald ratio	1	0.0442907	0.0217993	0.0421794	0.00156401	0.0870173	1.04529	1.00157	1.09092
ubm-a-2691	ebi-a-GCST90000025	Appendicular lean mass || id:ebi-a-GCST90000025	volume CC Central || id:ubm-a-2691	Wald ratio	1	-0.0870647	0.0236318	0.000229413	-0.133383	-0.0407463	0.916618	0.87513	0.960073
ubm-a-910	ebi-a-GCST90000025	Appendicular lean mass || id:ebi-a-GCST90000025	NODEamps100 0019 || id:ubm-a-910	Wald ratio	1	0.0551724	0.0218391	0.0115266	0.0123678	0.097977	1.05672	1.01244	1.10294
ubm-a-1546	ebi-a-GCST90000025	Appendicular lean mass || id:ebi-a-GCST90000025	NET100 0390 || id:ubm-a-1546	Wald ratio	1	0.0619308	0.02034	0.00232854	0.0220644	0.101797	1.06389	1.02231	1.10716
ubm-a-3041	ebi-a-GCST90000025	Appendicular lean mass || id:ebi-a-GCST90000025	DKTatlas rh lateraloccipital thickness || id:ubm-a-3041	Inverse variance weighted	2	0.050587	0.0153639	0.000992742	0.0204736	0.0807003	1.05189	1.02068	1.08405
ubm-a-904	ebi-a-GCST90000025	Appendicular lean mass || id:ebi-a-GCST90000025	NODEamps100 0013 || id:ubm-a-904	Wald ratio	1	0.0485149	0.0188119	0.00991019	0.0116436	0.0853861	1.04971	1.01171	1.08914
ubm-a-2708	ebi-a-GCST90000025	Appendicular lean mass || id:ebi-a-GCST90000025	volume MaskVol || id:ubm-a-2708	Wald ratio	1	0.127349	0.039666	0.00132492	0.0496033	0.205094	1.13581	1.05085	1.22764
ubm-a-2935	ebi-a-GCST90000025	Appendicular lean mass || id:ebi-a-GCST90000025	DKTatlas lh lateraloccipital thickness || id:ubm-a-2935	Wald ratio	1	0.0576021	0.0227729	0.0114254	0.0129672	0.102237	1.05929	1.01305	1.10765
ubm-a-300	ebi-a-GCST90000025	Appendicular lean mass || id:ebi-a-GCST90000025	IDP dMRI TBSS MO Medial lemniscus R || id:ubm-a-300	Inverse variance weighted	2	0.0418399	0.0180372	0.02036	0.00648702	0.0771928	1.04273	1.00651	1.08025
ubm-a-924	ebi-a-GCST90000025	Appendicular lean mass || id:ebi-a-GCST90000025	NODEamps100 0033 || id:ubm-a-924	Inverse variance weighted	2	0.0469483	0.014411	0.00112274	0.0187028	0.0751938	1.04807	1.01888	1.07809
ubm-a-1700	ebi-a-GCST90000025	Appendicular lean mass || id:ebi-a-GCST90000025	NET100 0544 || id:ubm-a-1700	Wald ratio	1	0.0759401	0.0208105	0.000263137	0.0351515	0.116729	1.0789	1.03578	1.12381
ubm-a-534	ebi-a-GCST90000025	Appendicular lean mass || id:ebi-a-GCST90000025	IDP dMRI TBSS OD Genu of corpus callosum || id:ubm-a-534	Wald ratio	1	-0.0375235	0.0178236	0.0352684	-0.0724578	-0.00258912	0.963172	0.930105	0.997414
ubm-a-256	ebi-a-GCST90000025	Appendicular lean mass || id:ebi-a-GCST90000025	IDP dMRI TBSS MD Superior cerebellar peduncle R || id:ubm-a-256	Wald ratio	1	-0.0577586	0.0215517	0.00736222	-0.1	-0.0155172	0.943878	0.904837	0.984603
ubm-a-3109	ebi-a-GCST90000025	Appendicular lean mass || id:ebi-a-GCST90000025	a2009s rh S central thickness || id:ubm-a-3109	Wald ratio	1	-0.0635118	0.0236613	0.00727013	-0.109888	-0.0171357	0.938463	0.895935	0.98301
ubm-a-40	ebi-a-GCST90000025	Appendicular lean mass || id:ebi-a-GCST90000025	IDP T1 FAST ROIs L temporal pole || id:ubm-a-40	Wald ratio	1	0.0711656	0.0269939	0.00837999	0.0182577	0.124074	1.07376	1.01843	1.1321
ubm-a-2179	ebi-a-GCST90000025	Appendicular lean mass || id:ebi-a-GCST90000025	NET100 1023 || id:ubm-a-2179	Wald ratio	1	0.0640652	0.0232964	0.00595953	0.0184042	0.109726	1.06616	1.01857	1.11597
ubm-a-2662	ebi-a-GCST90000025	Appendicular lean mass || id:ebi-a-GCST90000025	volume Left-Putamen || id:ubm-a-2662	Wald ratio	1	0.078853	0.0250896	0.00167307	0.0296774	0.128029	1.08205	1.03012	1.13659
ubm-a-2746	ebi-a-GCST90000025	Appendicular lean mass || id:ebi-a-GCST90000025	DKTatlas lh WhiteSurfArea area || id:ubm-a-2746	Inverse variance weighted	2	-0.0852594	0.0291226	0.00341591	-0.14234	-0.028179	0.918274	0.867326	0.972214
ubm-a-493	ebi-a-GCST90000025	Appendicular lean mass || id:ebi-a-GCST90000025	IDP dMRI TBSS ICVF Medial lemniscus L || id:ubm-a-493	Wald ratio	1	0.0605405	0.0205405	0.00320491	0.0202811	0.1008	1.06241	1.02049	1.10606
ubm-a-551	ebi-a-GCST90000025	Appendicular lean mass || id:ebi-a-GCST90000025	IDP dMRI TBSS OD Posterior limb of internal capsule L || id:ubm-a-551	Wald ratio	1	-0.0731183	0.0204301	0.000344981	-0.113161	-0.0330753	0.929491	0.893007	0.967466
ubm-a-126	ebi-a-GCST90000025	Appendicular lean mass || id:ebi-a-GCST90000025	IDP T1 FAST ROIs L putamen || id:ubm-a-126	Inverse variance weighted	2	-0.0310121	0.00892527	0.000511543	-0.0485056	-0.0135186	0.969464	0.952652	0.986572
ubm-a-231	ebi-a-GCST90000025	Appendicular lean mass || id:ebi-a-GCST90000025	IDP dMRI TBSS FA Cingulum cingulate gyrus L || id:ubm-a-231	Wald ratio	1	0.0520833	0.0219907	0.0178642	0.00898148	0.0951852	1.05346	1.00902	1.09986
ubm-a-301	ebi-a-GCST90000025	Appendicular lean mass || id:ebi-a-GCST90000025	IDP dMRI TBSS MO Medial lemniscus L || id:ubm-a-301	Wald ratio	1	0.0678605	0.0216777	0.00174548	0.0253723	0.110349	1.07022	1.0257	1.11667
ubm-a-547	ebi-a-GCST90000025	Appendicular lean mass || id:ebi-a-GCST90000025	IDP dMRI TBSS OD Cerebral peduncle L || id:ubm-a-547	Wald ratio	1	-0.0535714	0.0183824	0.00356503	-0.0896008	-0.017542	0.947838	0.914296	0.982611
ubm-a-2613	ebi-a-GCST90000025	Appendicular lean mass || id:ebi-a-GCST90000025	NET100 1457 || id:ubm-a-2613	Wald ratio	1	-0.0483746	0.0220588	0.0283086	-0.0916099	-0.00513932	0.952777	0.912461	0.994874
ubm-a-2106	ebi-a-GCST90000025	Appendicular lean mass || id:ebi-a-GCST90000025	NET100 0950 || id:ubm-a-2106	Wald ratio	1	-0.049922	0.0208008	0.0163951	-0.0906916	-0.00915237	0.951304	0.913299	0.990889
ubm-a-2974	ebi-a-GCST90000025	Appendicular lean mass || id:ebi-a-GCST90000025	a2009s lh G front sup thickness || id:ubm-a-2974	Wald ratio	1	0.0604651	0.0244186	0.0132793	0.0126047	0.108326	1.06233	1.01268	1.11441
ubm-a-769	ebi-a-GCST90000025	Appendicular lean mass || id:ebi-a-GCST90000025	IDP dMRI ProbtrackX L3 cgh l || id:ubm-a-769	Wald ratio	1	0.0568828	0.0216155	0.00849891	0.0145165	0.0992491	1.05853	1.01462	1.10434
ubm-a-933	ebi-a-GCST90000025	Appendicular lean mass || id:ebi-a-GCST90000025	NODEamps100 0042 || id:ubm-a-933	Wald ratio	1	0.0516333	0.0200211	0.00991019	0.012392	0.0908746	1.05299	1.01247	1.09513
ubm-a-549	ebi-a-GCST90000025	Appendicular lean mass || id:ebi-a-GCST90000025	IDP dMRI TBSS OD Anterior limb of internal capsule L || id:ubm-a-549	Wald ratio	1	-0.0752587	0.0216369	0.000504679	-0.117667	-0.0328504	0.927504	0.888992	0.967683
ubm-a-699	ebi-a-GCST90000025	Appendicular lean mass || id:ebi-a-GCST90000025	IDP dMRI ProbtrackX MO ml l || id:ubm-a-699	Wald ratio	1	-0.0550887	0.0214753	0.0103111	-0.0971802	-0.0129972	0.946401	0.907392	0.987087
ubm-a-913	ebi-a-GCST90000025	Appendicular lean mass || id:ebi-a-GCST90000025	NODEamps100 0022 || id:ubm-a-913	Wald ratio	1	0.0804233	0.0201058	6.33425e-05	0.0410159	0.119831	1.08375	1.04187	1.12731
ubm-a-136	ebi-a-GCST90000025	Appendicular lean mass || id:ebi-a-GCST90000025	IDP T1 FAST ROIs brain stem || id:ubm-a-136	Inverse variance weighted	2	-0.0532961	0.0180601	0.00316705	-0.0886939	-0.0178983	0.948099	0.915126	0.982261
ubm-a-2669	ebi-a-GCST90000025	Appendicular lean mass || id:ebi-a-GCST90000025	volume CSF || id:ubm-a-2669	Inverse variance weighted	3	-0.0589279	0.0154927	0.000142609	-0.0892936	-0.0285623	0.942775	0.914577	0.971842
ubm-a-876	ebi-a-GCST90000025	Appendicular lean mass || id:ebi-a-GCST90000025	NODEamps25 0006 || id:ubm-a-876	Wald ratio	1	0.0459231	0.0178069	0.00991019	0.0110216	0.0808247	1.04699	1.01108	1.08418
ubm-a-3061	ebi-a-GCST90000025	Appendicular lean mass || id:ebi-a-GCST90000025	DKTatlas rh supramarginal thickness || id:ubm-a-3061	Wald ratio	1	0.0548571	0.024	0.022271	0.00781714	0.101897	1.05639	1.00785	1.10727
ubm-a-3106	ebi-a-GCST90000025	Appendicular lean mass || id:ebi-a-GCST90000025	a2009s rh Pole occipital thickness || id:ubm-a-3106	Wald ratio	1	0.0543536	0.0189974	0.00422159	0.0171187	0.0915884	1.05586	1.01727	1.09591
ubm-a-569	ebi-a-GCST90000025	Appendicular lean mass || id:ebi-a-GCST90000025	IDP dMRI TBSS OD Cingulum hippocampus L || id:ubm-a-569	Wald ratio	1	0.0707182	0.0232044	0.00230662	0.0252376	0.116199	1.07328	1.02556	1.12322
ubm-a-888	ebi-a-GCST90000025	Appendicular lean mass || id:ebi-a-GCST90000025	NODEamps25 0018 || id:ubm-a-888	Wald ratio	1	0.0588235	0.0210877	0.00527938	0.0174917	0.100155	1.06059	1.01765	1.10534
ubm-a-903	ebi-a-GCST90000025	Appendicular lean mass || id:ebi-a-GCST90000025	NODEamps100 0012 || id:ubm-a-903	Inverse variance weighted	2	0.0405002	0.0141496	0.00420593	0.012767	0.0682333	1.04133	1.01285	1.07062
ubm-a-3075	ebi-a-GCST90000025	Appendicular lean mass || id:ebi-a-GCST90000025	a2009s rh G cuneus thickness || id:ubm-a-3075	Wald ratio	1	0.0552575	0.0193133	0.00422159	0.0174034	0.0931116	1.05681	1.01756	1.09758
ubm-a-614	ebi-a-GCST90000025	Appendicular lean mass || id:ebi-a-GCST90000025	IDP dMRI TBSS ISOVF Cingulum cingulate gyrus R || id:ubm-a-614	Inverse variance weighted	2	0.0405543	0.0164642	0.0137711	0.00828447	0.0728242	1.04139	1.00832	1.07554
ubm-a-734	ebi-a-GCST90000025	Appendicular lean mass || id:ebi-a-GCST90000025	IDP dMRI ProbtrackX L1 unc l || id:ubm-a-734	Inverse variance weighted	3	-0.0368762	0.0133397	0.00570289	-0.0630221	-0.0107304	0.963795	0.938923	0.989327
ubm-a-940	ebi-a-GCST90000025	Appendicular lean mass || id:ebi-a-GCST90000025	NODEamps100 0049 || id:ubm-a-940	Wald ratio	1	0.0596833	0.0231425	0.00991019	0.014324	0.105043	1.0615	1.01443	1.11076
ubm-a-2502	ebi-a-GCST90000025	Appendicular lean mass || id:ebi-a-GCST90000025	NET100 1346 || id:ubm-a-2502	Wald ratio	1	0.0675169	0.0221305	0.00228196	0.024141	0.110893	1.06985	1.02443	1.11728
ubm-a-856	ebi-a-GCST90000025	Appendicular lean mass || id:ebi-a-GCST90000025	IDP dMRI ProbtrackX ISOVF ifo l || id:ubm-a-856	Inverse variance weighted	2	0.0340042	0.0154566	0.0278084	0.00370927	0.0642992	1.03459	1.00372	1.06641
ubm-a-920	ebi-a-GCST90000025	Appendicular lean mass || id:ebi-a-GCST90000025	NODEamps100 0029 || id:ubm-a-920	Wald ratio	1	0.0579869	0.0207877	0.00527938	0.0172429	0.0987309	1.0597	1.01739	1.10377
ubm-a-928	ebi-a-GCST90000025	Appendicular lean mass || id:ebi-a-GCST90000025	NODEamps100 0037 || id:ubm-a-928	Inverse variance weighted	2	0.0401264	0.0147168	0.0063997	0.0112814	0.0689714	1.04094	1.01135	1.07141
ubm-a-875	ebi-a-GCST90000025	Appendicular lean mass || id:ebi-a-GCST90000025	NODEamps25 0005 || id:ubm-a-875	Wald ratio	1	0.0579882	0.0224852	0.00991019	0.0139172	0.102059	1.0597	1.01401	1.10745
ubm-a-943	ebi-a-GCST90000025	Appendicular lean mass || id:ebi-a-GCST90000025	NODEamps100 0052 || id:ubm-a-943	Wald ratio	1	0.0761421	0.0241117	0.00158913	0.0288832	0.123401	1.07912	1.0293	1.13134
ubm-a-214	ebi-a-GCST90000025	Appendicular lean mass || id:ebi-a-GCST90000025	IDP dMRI TBSS FA Posterior limb of internal capsule R || id:ubm-a-214	Wald ratio	1	0.0375123	0.0187562	0.0455003	0.000750247	0.0742744	1.03822	1.00075	1.0771
ubm-a-2575	ebi-a-GCST90000025	Appendicular lean mass || id:ebi-a-GCST90000025	NET100 1419 || id:ubm-a-2575	Wald ratio	1	-0.0724638	0.0211817	0.000623793	-0.11398	-0.0309476	0.930099	0.892276	0.969526
ubm-a-29	ebi-a-GCST90000025	Appendicular lean mass || id:ebi-a-GCST90000025	IDP T1 FAST ROIs R insular cortex || id:ubm-a-29	Inverse variance weighted	3	0.0519524	0.0182476	0.00441214	0.0161872	0.0877176	1.05333	1.01632	1.09168
ubm-a-3084	ebi-a-GCST90000025	Appendicular lean mass || id:ebi-a-GCST90000025	a2009s rh G occipital sup thickness || id:ubm-a-3084	Wald ratio	1	0.0636588	0.0222497	0.00422159	0.0200494	0.107268	1.06573	1.02025	1.11323
ubm-a-2687	ebi-a-GCST90000025	Appendicular lean mass || id:ebi-a-GCST90000025	volume Right-choroid-plexus || id:ubm-a-2687	Wald ratio	1	0.0933852	0.0272374	0.000606767	0.04	0.14677	1.09788	1.04081	1.15809
ubm-a-158	ebi-a-GCST90000025	Appendicular lean mass || id:ebi-a-GCST90000025	IDP T1 FAST ROIs R cerebellum VIIIb || id:ubm-a-158	Wald ratio	1	-0.053451	0.0186819	0.00422159	-0.0900675	-0.0168345	0.947952	0.91387	0.983306
ubm-a-2659	ebi-a-GCST90000025	Appendicular lean mass || id:ebi-a-GCST90000025	volume Left-Cerebellum-Cortex || id:ubm-a-2659	Wald ratio	1	0.0733945	0.029052	0.0115266	0.0164526	0.130336	1.07615	1.01659	1.13921
ubm-a-2754	ebi-a-GCST90000025	Appendicular lean mass || id:ebi-a-GCST90000025	a2009s lh G&S cingul-Mid-Post area || id:ubm-a-2754	Wald ratio	1	-0.0697954	0.0264741	0.00837999	-0.121685	-0.0179061	0.932585	0.885427	0.982253
ubm-a-314	ebi-a-GCST90000025	Appendicular lean mass || id:ebi-a-GCST90000025	IDP dMRI TBSS MO Anterior corona radiata R || id:ubm-a-314	Wald ratio	1	-0.0683297	0.0206074	0.000913846	-0.10872	-0.0279393	0.933952	0.896981	0.972447
ubm-a-64	ebi-a-GCST90000025	Appendicular lean mass || id:ebi-a-GCST90000025	IDP T1 FAST ROIs L supramarg gyrus post || id:ubm-a-64	Wald ratio	1	-0.0478589	0.0239295	0.0455003	-0.0947607	-0.000957179	0.953268	0.909591	0.999043
ubm-a-3122	ebi-a-GCST90000025	Appendicular lean mass || id:ebi-a-GCST90000025	a2009s rh S oc sup&transversal thickness || id:ubm-a-3122	Wald ratio	1	-0.0462963	0.0231481	0.0455003	-0.0916667	-0.000925926	0.954759	0.912409	0.999075
ubm-a-163	ebi-a-GCST90000025	Appendicular lean mass || id:ebi-a-GCST90000025	IDP T1 FAST ROIs V cerebellum X || id:ubm-a-163	Wald ratio	1	-0.0440547	0.0153978	0.00422159	-0.0742344	-0.0138751	0.956902	0.928454	0.986221
ubm-a-2453	ebi-a-GCST90000025	Appendicular lean mass || id:ebi-a-GCST90000025	NET100 1297 || id:ubm-a-2453	Wald ratio	1	0.0484037	0.0216272	0.0252148	0.00601442	0.090793	1.04959	1.00603	1.09504
ubm-a-2709	ebi-a-GCST90000025	Appendicular lean mass || id:ebi-a-GCST90000025	volume BrainSegVol-to-eTIV || id:ubm-a-2709	Inverse variance weighted	2	-0.0560012	0.0135558	3.60947e-05	-0.0825707	-0.0294318	0.945538	0.920746	0.970997
ubm-a-492	ebi-a-GCST90000025	Appendicular lean mass || id:ebi-a-GCST90000025	IDP dMRI TBSS ICVF Medial lemniscus R || id:ubm-a-492	Inverse variance weighted	2	0.0468127	0.0155762	0.00265238	0.0162833	0.0773421	1.04793	1.01642	1.08041
ubm-a-915	ebi-a-GCST90000025	Appendicular lean mass || id:ebi-a-GCST90000025	NODEamps100 0024 || id:ubm-a-915	Wald ratio	1	0.0554926	0.0215176	0.00991019	0.0133182	0.097667	1.05706	1.01341	1.1026
ubm-a-927	ebi-a-GCST90000025	Appendicular lean mass || id:ebi-a-GCST90000025	NODEamps100 0036 || id:ubm-a-927	Wald ratio	1	0.0566474	0.0219653	0.00991019	0.0135954	0.0996994	1.05828	1.01369	1.10484
ubm-a-540	ebi-a-GCST90000025	Appendicular lean mass || id:ebi-a-GCST90000025	IDP dMRI TBSS OD Medial lemniscus R || id:ubm-a-540	Wald ratio	1	0.0570571	0.0228228	0.0124193	0.0123243	0.10179	1.05872	1.0124	1.10715

## Sheet: supplementary table 3
			supplementary table 2. The mendelian randomization analysis results showing 86 brain structure imaging indexes with significantly casual effect on grip strength.
id.exposure	id.outcome	outcome	exposure	method	nsnp	b	se	pval	lo_ci	up_ci	or	or_lci95	or_uci95	p_fdr
ubm-a-762	ukb-b-7478	Hand grip strength (left) || id:ukb-b-7478	IDP dMRI ProbtrackX L2 unc r || id:ubm-a-762	Inverse variance weighted	2	0.0232808	0.0116131	0.0449945	0.000519171	0.0460424	1.02355	1.00052	1.04712	0.377814
ubm-a-513	ukb-b-7478	Hand grip strength (left) || id:ukb-b-7478	IDP dMRI TBSS ICVF Posterior thalamic radiation L || id:ubm-a-513	Inverse variance weighted	3	-0.0145123	0.00701367	0.038533	-0.028259	-0.000765467	0.985593	0.972137	0.999235	0.377814
ubm-a-789	ukb-b-7478	Hand grip strength (left) || id:ukb-b-7478	IDP dMRI ProbtrackX L3 unc r || id:ubm-a-789	Inverse variance weighted	2	0.0229764	0.00985134	0.0196844	0.00366776	0.042285	1.02324	1.00367	1.04319	0.377814
ubm-a-735	ukb-b-7478	Hand grip strength (left) || id:ukb-b-7478	IDP dMRI ProbtrackX L1 unc r || id:ubm-a-735	Inverse variance weighted	3	0.0217724	0.0109076	0.0459244	0.000393622	0.0431513	1.02201	1.00039	1.0441	0.377814
ubm-a-613	ukb-b-7478	Hand grip strength (left) || id:ukb-b-7478	IDP dMRI TBSS ISOVF External capsule L || id:ubm-a-613	Inverse variance weighted	4	0.0233309	0.00941173	0.0131783	0.00488389	0.0417779	1.02361	1.0049	1.04266	0.377814
ubm-a-3142	ukb-b-7478	Hand grip strength (left) || id:ukb-b-7478	netmat ICA 09Aug2017 002 || id:ubm-a-3142	Inverse variance weighted	2	0.0362401	0.0103938	0.000488987	0.0158684	0.0566119	1.0369	1.01599	1.05825	0.0799494
ubm-a-1543	ukb-b-7478	Hand grip strength (left) || id:ukb-b-7478	NET100 0387 || id:ubm-a-1543	Inverse variance weighted	2	0.0293389	0.011117	0.00831243	0.00754964	0.0511282	1.02977	1.00758	1.05246	0.377814
ubm-a-561	ukb-b-7478	Hand grip strength (left) || id:ukb-b-7478	IDP dMRI TBSS OD Posterior thalamic radiation L || id:ubm-a-561	Inverse variance weighted	2	-0.0322906	0.0120192	0.00721857	-0.0558481	-0.00873299	0.968225	0.945683	0.991305	0.377814
ubm-a-226	ukb-b-7478	Hand grip strength (left) || id:ukb-b-7478	IDP dMRI TBSS FA Sagittal stratum R || id:ubm-a-226	Inverse variance weighted	2	-0.0261268	0.0102843	0.0110706	-0.046284	-0.00596965	0.974212	0.954771	0.994048	0.377814
ubm-a-723	ukb-b-7478	Hand grip strength (left) || id:ukb-b-7478	IDP dMRI ProbtrackX L1 ilf l || id:ubm-a-723	Inverse variance weighted	4	0.0184098	0.00897905	0.0403342	0.0008109	0.0360088	1.01858	1.00081	1.03666	0.377814
ubm-a-840	ukb-b-7478	Hand grip strength (left) || id:ukb-b-7478	IDP dMRI ProbtrackX OD str l || id:ubm-a-840	Inverse variance weighted	3	-0.0382235	0.0097774	9.25362e-05	-0.0573872	-0.0190598	0.962498	0.944228	0.981121	0.0302594
ubm-a-681	ukb-b-7478	Hand grip strength (left) || id:ukb-b-7478	IDP dMRI ProbtrackX MD unc r || id:ubm-a-681	Inverse variance weighted	2	0.0226825	0.0107104	0.0341926	0.00169003	0.0436749	1.02294	1.00169	1.04464	0.377814
ubm-a-3	ukb-b-7478	Hand grip strength (left) || id:ukb-b-7478	IDP T1 SIENAX CSF normalised volume || id:ubm-a-3	Inverse variance weighted	4	0.0283148	0.0116373	0.0149704	0.00550557	0.0511239	1.02872	1.00552	1.05245	0.377814
ubm-a-498	ukb-b-7478	Hand grip strength (left) || id:ukb-b-7478	IDP dMRI TBSS ICVF Cerebral peduncle R || id:ubm-a-498	Inverse variance weighted	5	-0.0193328	0.00768828	0.0119173	-0.0344018	-0.00426379	0.980853	0.966183	0.995745	0.377814
ubm-a-466	ukb-b-7478	Hand grip strength (left) || id:ukb-b-7478	IDP dMRI TBSS L3 Sagittal stratum R || id:ubm-a-466	Inverse variance weighted	3	0.0192459	0.00950945	0.0429838	0.000607339	0.0378844	1.01943	1.00061	1.03861	0.377814
ubm-a-519	ukb-b-7478	Hand grip strength (left) || id:ukb-b-7478	IDP dMRI TBSS ICVF Cingulum cingulate gyrus L || id:ubm-a-519	Inverse variance weighted	2	-0.0155223	0.00764418	0.042295	-0.0305049	-0.00053972	0.984598	0.969956	0.99946	0.377814
ubm-a-794	ukb-b-7478	Hand grip strength (left) || id:ukb-b-7478	IDP dMRI ProbtrackX ICVF cgc l || id:ubm-a-794	Inverse variance weighted	2	-0.0176037	0.00830258	0.0339835	-0.0338768	-0.00133064	0.98255	0.966691	0.99867	0.377814
ubm-a-2746	ukb-b-7478	Hand grip strength (left) || id:ukb-b-7478	DKTatlas lh WhiteSurfArea area || id:ubm-a-2746	Inverse variance weighted	2	-0.0573735	0.0229337	0.0123595	-0.102324	-0.0124234	0.944241	0.902737	0.987653	0.377814
ubm-a-913	ukb-b-7478	Hand grip strength (left) || id:ukb-b-7478	NODEamps100 0022 || id:ubm-a-913	Inverse variance weighted	2	0.0237497	0.0117382	0.0430434	0.000742893	0.0467566	1.02403	1.00074	1.04787	0.377814
ubm-a-436	ukb-b-7478	Hand grip strength (left) || id:ukb-b-7478	IDP dMRI TBSS L3 Middle cerebellar peduncle || id:ubm-a-436	Inverse variance weighted	2	0.0335174	0.0119576	0.00506273	0.0100805	0.0569544	1.03409	1.01013	1.05861	0.377814
ubm-a-367	ukb-b-7478	Hand grip strength (left) || id:ukb-b-7478	IDP dMRI TBSS L1 Posterior corona radiata L || id:ubm-a-367	Inverse variance weighted	2	0.0290145	0.0125478	0.0207601	0.00442083	0.0536081	1.02944	1.00443	1.05507	0.377814
ubm-a-2643	ukb-b-7478	Hand grip strength (left) || id:ukb-b-7478	IDP T1 FIRST left caudate volume plus IDP T1 FIRST right caudate volume || id:ubm-a-2643	Inverse variance weighted	2	0.0154017	0.0075821	0.042222	0.000540794	0.0302626	1.01552	1.00054	1.03073	0.377814
ubm-a-504	ukb-b-7478	Hand grip strength (left) || id:ukb-b-7478	IDP dMRI TBSS ICVF Retrolenticular part of internal capsule R || id:ubm-a-504	Inverse variance weighted	5	-0.0124737	0.00622425	0.0450656	-0.0246732	-0.000274126	0.987604	0.975629	0.999726	0.377814
ubm-a-512	ukb-b-7478	Hand grip strength (left) || id:ukb-b-7478	IDP dMRI TBSS ICVF Posterior thalamic radiation R || id:ubm-a-512	Inverse variance weighted	3	-0.0136033	0.0067289	0.0432158	-0.0267919	-0.000414622	0.986489	0.973564	0.999585	0.377814
ubm-a-2674	ukb-b-7478	Hand grip strength (left) || id:ukb-b-7478	volume Right-Lateral-Ventricle || id:ubm-a-2674	Inverse variance weighted	2	0.0269695	0.0130692	0.0390566	0.00135384	0.0525851	1.02734	1.00135	1.05399	0.377814
ubm-a-4	ukb-b-7478	Hand grip strength (left) || id:ukb-b-7478	IDP T1 SIENAX CSF unnormalised volume || id:ubm-a-4	Inverse variance weighted	4	0.0308476	0.012644	0.0146998	0.00606525	0.0556299	1.03133	1.00608	1.05721	0.377814
ubm-a-2656	ukb-b-7478	Hand grip strength (left) || id:ukb-b-7478	volume Left-Lateral-Ventricle || id:ubm-a-2656	Inverse variance weighted	3	0.0373352	0.0110664	0.000741564	0.015645	0.0590254	1.03804	1.01577	1.0608	0.0808304
ubm-a-2664	ukb-b-7478	Hand grip strength (left) || id:ukb-b-7478	volume 3rd-Ventricle || id:ubm-a-2664	Inverse variance weighted	2	0.0360362	0.0158177	0.0227138	0.00503344	0.067039	1.03669	1.00505	1.06934	0.377814
ubm-a-2346	ukb-b-7478	Hand grip strength (left) || id:ukb-b-7478	NET100 1190 || id:ubm-a-2346	Wald ratio	1	0.0363686	0.0170633	0.0330567	0.00292455	0.0698127	1.03704	1.00293	1.07231	0.392172
ubm-a-394	ukb-b-7478	Hand grip strength (left) || id:ukb-b-7478	IDP dMRI TBSS L2 Corticospinal tract R || id:ubm-a-394	Wald ratio	1	-0.0358527	0.0163386	0.0282094	-0.0678763	-0.00382915	0.964782	0.934376	0.996178	0.350602
ubm-a-152	ukb-b-7478	Hand grip strength (left) || id:ukb-b-7478	IDP T1 FAST ROIs R cerebellum VIIb || id:ubm-a-152	Wald ratio	1	0.0475176	0.01828	0.00933792	0.0116888	0.0833465	1.04866	1.01176	1.08692	0.304017
ubm-a-2937	ukb-b-7478	Hand grip strength (left) || id:ukb-b-7478	DKTatlas lh lingual thickness || id:ubm-a-2937	Wald ratio	1	-0.0404135	0.0180318	0.0250111	-0.0757558	-0.0050711	0.960392	0.927043	0.994942	0.334765
ubm-a-228	ukb-b-7478	Hand grip strength (left) || id:ukb-b-7478	IDP dMRI TBSS FA External capsule R || id:ubm-a-228	Wald ratio	1	-0.0430879	0.0177978	0.0154792	-0.0779715	-0.00820423	0.957827	0.924991	0.991829	0.334765
ubm-a-2683	ukb-b-7478	Hand grip strength (left) || id:ukb-b-7478	volume Right-Amygdala || id:ubm-a-2683	Wald ratio	1	0.0460778	0.0226888	0.0422687	0.00160783	0.0905478	1.04716	1.00161	1.09477	0.421541
ubm-a-1437	ukb-b-7478	Hand grip strength (left) || id:ukb-b-7478	NET100 0281 || id:ubm-a-1437	Wald ratio	1	0.0348295	0.015397	0.023692	0.00465125	0.0650077	1.03544	1.00466	1.06717	0.334765
ubm-a-1940	ukb-b-7478	Hand grip strength (left) || id:ukb-b-7478	NET100 0784 || id:ubm-a-1940	Wald ratio	1	-0.0376954	0.017279	0.0291407	-0.0715623	-0.00382863	0.963006	0.930938	0.996179	0.353755
ubm-a-1382	ukb-b-7478	Hand grip strength (left) || id:ukb-b-7478	NET100 0226 || id:ubm-a-1382	Wald ratio	1	0.0408197	0.0157152	0.00939138	0.0100179	0.0716215	1.04166	1.01007	1.07425	0.304017
ubm-a-2882	ukb-b-7478	Hand grip strength (left) || id:ukb-b-7478	a2009s rh G precuneus area || id:ubm-a-2882	Wald ratio	1	-0.0473065	0.0200625	0.0183755	-0.0866289	-0.00798411	0.953795	0.917017	0.992048	0.334765
ubm-a-141	ukb-b-7478	Hand grip strength (left) || id:ukb-b-7478	IDP T1 FAST ROIs L cerebellum VI || id:ubm-a-141	Wald ratio	1	0.0513768	0.0213911	0.0163156	0.00945014	0.0933034	1.05272	1.00949	1.09779	0.334765
ubm-a-2860	ukb-b-7478	Hand grip strength (left) || id:ukb-b-7478	a2009s rh G&S cingul-Mid-Post area || id:ubm-a-2860	Wald ratio	1	-0.0437925	0.0212008	0.0388659	-0.085346	-0.00223889	0.957153	0.918195	0.997764	0.421541
ubm-a-1660	ukb-b-7478	Hand grip strength (left) || id:ukb-b-7478	NET100 0504 || id:ubm-a-1660	Wald ratio	1	0.0457513	0.0166808	0.00609267	0.0130569	0.0784458	1.04681	1.01314	1.0816	0.304017
ubm-a-196	ukb-b-7478	Hand grip strength (left) || id:ukb-b-7478	IDP dMRI TBSS FA Middle cerebellar peduncle || id:ubm-a-196	Wald ratio	1	-0.0415281	0.0181016	0.0217805	-0.0770072	-0.00604906	0.959322	0.925883	0.993969	0.334765
ubm-a-442	ukb-b-7478	Hand grip strength (left) || id:ukb-b-7478	IDP dMRI TBSS L3 Corticospinal tract R || id:ubm-a-442	Wald ratio	1	-0.0363318	0.0165569	0.0282094	-0.0687834	-0.00388032	0.96432	0.933529	0.996127	0.350602
ubm-a-912	ukb-b-7478	Hand grip strength (left) || id:ukb-b-7478	NODEamps100 0021 || id:ubm-a-912	Wald ratio	1	-0.0344049	0.0171156	0.0444153	-0.0679514	-0.000858352	0.96618	0.934306	0.999142	0.421541
ubm-a-365	ukb-b-7478	Hand grip strength (left) || id:ukb-b-7478	IDP dMRI TBSS L1 Superior corona radiata L || id:ubm-a-365	Wald ratio	1	0.0403829	0.0200391	0.0438836	0.00110618	0.0796596	1.04121	1.00111	1.08292	0.421541
ubm-a-1462	ukb-b-7478	Hand grip strength (left) || id:ukb-b-7478	NET100 0306 || id:ubm-a-1462	Wald ratio	1	0.0350978	0.0141109	0.0128722	0.00744047	0.0627551	1.03572	1.00747	1.06477	0.334765
ubm-a-1894	ukb-b-7478	Hand grip strength (left) || id:ukb-b-7478	NET100 0738 || id:ubm-a-1894	Wald ratio	1	0.0413402	0.0167661	0.0136744	0.00847869	0.0742018	1.04221	1.00851	1.07702	0.334765
ubm-a-869	ukb-b-7478	Hand grip strength (left) || id:ukb-b-7478	IDP dMRI ProbtrackX ISOVF unc l || id:ubm-a-869	Wald ratio	1	0.0320726	0.0140445	0.0223923	0.00454546	0.0595998	1.03259	1.00456	1.06141	0.334765
ubm-a-17	ukb-b-7478	Hand grip strength (left) || id:ukb-b-7478	IDP T1 FIRST left pallidum volume || id:ubm-a-17	Wald ratio	1	-0.0314572	0.0134914	0.0197193	-0.0579003	-0.00501403	0.969032	0.943744	0.994999	0.334765
ubm-a-155	ukb-b-7478	Hand grip strength (left) || id:ukb-b-7478	IDP T1 FAST ROIs R cerebellum VIIIa || id:ubm-a-155	Wald ratio	1	0.0591114	0.022122	0.00753855	0.0157523	0.10247	1.06089	1.01588	1.1079	0.304017
ubm-a-356	ukb-b-7478	Hand grip strength (left) || id:ukb-b-7478	IDP dMRI TBSS L1 Anterior limb of internal capsule R || id:ubm-a-356	Wald ratio	1	-0.0694922	0.0199544	0.000496648	-0.108603	-0.0303817	0.932867	0.897087	0.970075	0.0432084
ubm-a-2151	ukb-b-7478	Hand grip strength (left) || id:ukb-b-7478	NET100 0995 || id:ubm-a-2151	Wald ratio	1	-0.0358528	0.0158494	0.023692	-0.0669176	-0.00478791	0.964782	0.935272	0.995224	0.334765
ubm-a-352	ukb-b-7478	Hand grip strength (left) || id:ukb-b-7478	IDP dMRI TBSS L1 Superior cerebellar peduncle R || id:ubm-a-352	Wald ratio	1	0.0552061	0.0211234	0.00896191	0.0138042	0.096608	1.05676	1.0139	1.10143	0.304017
ubm-a-18	ukb-b-7478	Hand grip strength (left) || id:ukb-b-7478	IDP T1 FIRST right pallidum volume || id:ubm-a-18	Wald ratio	1	-0.0371101	0.0159159	0.0197193	-0.0683052	-0.00591507	0.96357	0.933975	0.994102	0.334765
ubm-a-1033	ukb-b-7478	Hand grip strength (left) || id:ukb-b-7478	NET25 0087 || id:ubm-a-1033	Wald ratio	1	-0.0418254	0.0173055	0.0156537	-0.0757441	-0.00790672	0.959037	0.927053	0.992124	0.334765
ubm-a-1316	ukb-b-7478	Hand grip strength (left) || id:ukb-b-7478	NET100 0160 || id:ubm-a-1316	Wald ratio	1	0.0628434	0.0166612	0.000162048	0.0301874	0.0954993	1.06486	1.03065	1.10021	0.0310205
ubm-a-2804	ukb-b-7478	Hand grip strength (left) || id:ukb-b-7478	a2009s lh S oc sup&transversal area || id:ubm-a-2804	Wald ratio	1	0.0394204	0.0194218	0.042387	0.00135371	0.0774871	1.04021	1.00135	1.08057	0.421541
ubm-a-2872	ukb-b-7478	Hand grip strength (left) || id:ukb-b-7478	a2009s rh G occipital sup area || id:ubm-a-2872	Wald ratio	1	-0.0480578	0.0208237	0.0210077	-0.0888722	-0.00724344	0.953079	0.914962	0.992783	0.334765
ubm-a-167	ukb-b-7478	Hand grip strength (left) || id:ukb-b-7478	IDP SWI T2star right thalamus || id:ubm-a-167	Wald ratio	1	0.0359523	0.0170011	0.0344557	0.00263005	0.0692745	1.03661	1.00263	1.07173	0.399686
ubm-a-557	ukb-b-7478	Hand grip strength (left) || id:ukb-b-7478	IDP dMRI TBSS OD Superior corona radiata L || id:ubm-a-557	Wald ratio	1	-0.0345944	0.0171667	0.0438836	-0.0682411	-0.000947616	0.965997	0.934035	0.999053	0.421541
ubm-a-1887	ukb-b-7478	Hand grip strength (left) || id:ukb-b-7478	NET100 0731 || id:ubm-a-1887	Wald ratio	1	-0.0345037	0.0171525	0.0442639	-0.0681226	-0.000884776	0.966085	0.934146	0.999116	0.421541
ubm-a-2933	ukb-b-7478	Hand grip strength (left) || id:ukb-b-7478	DKTatlas lh inferiortemporal thickness || id:ubm-a-2933	Wald ratio	1	0.0450169	0.0187877	0.0165714	0.00819298	0.0818408	1.04605	1.00823	1.08528	0.334765
ubm-a-551	ukb-b-7478	Hand grip strength (left) || id:ukb-b-7478	IDP dMRI TBSS OD Posterior limb of internal capsule L || id:ubm-a-551	Wald ratio	1	-0.0593858	0.0160488	0.000215325	-0.0908415	-0.0279301	0.942343	0.913162	0.972456	0.0310205
ubm-a-2167	ukb-b-7478	Hand grip strength (left) || id:ukb-b-7478	NET100 1011 || id:ubm-a-2167	Wald ratio	1	-0.0268527	0.0135201	0.0470182	-0.053352	-0.000353369	0.973505	0.948046	0.999647	0.430587
ubm-a-2594	ukb-b-7478	Hand grip strength (left) || id:ukb-b-7478	NET100 1438 || id:ubm-a-2594	Wald ratio	1	0.0655505	0.0162903	5.72436e-05	0.0336215	0.0974795	1.06775	1.03419	1.10239	0.0298812
ubm-a-3144	ukb-b-7478	Hand grip strength (left) || id:ukb-b-7478	netmat ICA 09Aug2017 004 || id:ubm-a-3144	Wald ratio	1	0.0297842	0.0124121	0.0164129	0.00545639	0.0541119	1.03023	1.00547	1.0556	0.334765
ubm-a-489	ukb-b-7478	Hand grip strength (left) || id:ukb-b-7478	IDP dMRI TBSS ICVF Fornix || id:ubm-a-489	Wald ratio	1	-0.0417685	0.0157156	0.00786569	-0.0725711	-0.010966	0.959092	0.93	0.989094	0.304017
ubm-a-699	ukb-b-7478	Hand grip strength (left) || id:ukb-b-7478	IDP dMRI ProbtrackX MO ml l || id:ubm-a-699	Wald ratio	1	-0.0387292	0.0171033	0.0235474	-0.0722516	-0.00520682	0.962011	0.930297	0.994807	0.334765
ubm-a-870	ukb-b-7478	Hand grip strength (left) || id:ukb-b-7478	IDP dMRI ProbtrackX ISOVF unc r || id:ubm-a-870	Wald ratio	1	0.029156	0.0119934	0.0150566	0.00564904	0.052663	1.02959	1.00567	1.05407	0.334765
ubm-a-2722	ukb-b-7478	Hand grip strength (left) || id:ukb-b-7478	DKTatlas lh isthmuscingulate area || id:ubm-a-2722	Wald ratio	1	-0.0460093	0.0220513	0.0369366	-0.0892299	-0.00278871	0.955033	0.914635	0.997215	0.416737
ubm-a-128	ukb-b-7478	Hand grip strength (left) || id:ukb-b-7478	IDP T1 FAST ROIs L pallidum || id:ubm-a-128	Wald ratio	1	0.0453865	0.0174275	0.00920618	0.0112286	0.0795445	1.04643	1.01129	1.08279	0.304017
ubm-a-48	ukb-b-7478	Hand grip strength (left) || id:ukb-b-7478	IDP T1 FAST ROIs L mid temp gyrus post || id:ubm-a-48	Wald ratio	1	0.0696225	0.0205244	0.000693375	0.0293947	0.10985	1.0721	1.02983	1.11611	0.051706
ubm-a-1815	ukb-b-7478	Hand grip strength (left) || id:ukb-b-7478	NET100 0659 || id:ubm-a-1815	Wald ratio	1	-0.0382314	0.016334	0.0192529	-0.0702461	-0.0062167	0.96249	0.932164	0.993803	0.334765
ubm-a-2499	ukb-b-7478	Hand grip strength (left) || id:ukb-b-7478	NET100 1343 || id:ubm-a-2499	Wald ratio	1	0.0344069	0.0165415	0.0375223	0.00198556	0.0668283	1.03501	1.00199	1.06911	0.416737
ubm-a-388	ukb-b-7478	Hand grip strength (left) || id:ukb-b-7478	IDP dMRI TBSS L2 Middle cerebellar peduncle || id:ubm-a-388	Wald ratio	1	0.0622262	0.017704	0.00044008	0.0275263	0.0969261	1.0642	1.02791	1.10178	0.0432084
ubm-a-2838	ukb-b-7478	Hand grip strength (left) || id:ukb-b-7478	DKTatlas rh parstriangularis area || id:ubm-a-2838	Wald ratio	1	0.0508781	0.0176367	0.00391691	0.0163101	0.0854461	1.05219	1.01644	1.0892	0.255579
ubm-a-150	ukb-b-7478	Hand grip strength (left) || id:ukb-b-7478	IDP T1 FAST ROIs L cerebellum VIIb || id:ubm-a-150	Wald ratio	1	0.0508889	0.01973	0.00990094	0.0122182	0.0895596	1.05221	1.01229	1.09369	0.304017
ubm-a-2689	ukb-b-7478	Hand grip strength (left) || id:ukb-b-7478	volume CC Posterior || id:ubm-a-2689	Wald ratio	1	-0.0655079	0.0178245	0.000237705	-0.100444	-0.0305718	0.936592	0.904436	0.969891	0.0310205
ubm-a-2754	ukb-b-7478	Hand grip strength (left) || id:ukb-b-7478	a2009s lh G&S cingul-Mid-Post area || id:ubm-a-2754	Wald ratio	1	0.0465841	0.0207809	0.0249819	0.00585362	0.0873146	1.04769	1.00587	1.09124	0.334765
ubm-a-1948	ukb-b-7478	Hand grip strength (left) || id:ukb-b-7478	NET100 0792 || id:ubm-a-1948	Wald ratio	1	-0.0367736	0.0162824	0.0239154	-0.0686871	-0.00486006	0.963894	0.933619	0.995152	0.334765
ubm-a-250	ukb-b-7478	Hand grip strength (left) || id:ukb-b-7478	IDP dMRI TBSS MD Corticospinal tract R || id:ubm-a-250	Wald ratio	1	-0.0353861	0.0161259	0.0282094	-0.0669929	-0.00377931	0.965233	0.935202	0.996228	0.350602
ubm-a-1121	ukb-b-7478	Hand grip strength (left) || id:ukb-b-7478	NET25 0175 || id:ubm-a-1121	Wald ratio	1	0.0345702	0.0173226	0.0459691	0.000618019	0.0685224	1.03517	1.00062	1.07092	0.428497
ubm-a-2732	ukb-b-7478	Hand grip strength (left) || id:ukb-b-7478	DKTatlas lh parstriangularis area || id:ubm-a-2732	Wald ratio	1	0.0477496	0.0183474	0.0092538	0.0117888	0.0837105	1.04891	1.01186	1.08731	0.304017
ubm-a-1394	ukb-b-7478	Hand grip strength (left) || id:ukb-b-7478	NET100 0238 || id:ubm-a-1394	Wald ratio	1	-0.0348421	0.0173061	0.0440846	-0.0687621	-0.000922163	0.965758	0.933549	0.999078	0.421541
ubm-a-2645	ukb-b-7478	Hand grip strength (left) || id:ukb-b-7478	IDP T1 FIRST left pallidum volume plus IDP T1 FIRST right pallidum volume || id:ubm-a-2645	Wald ratio	1	-0.0170253	0.00730184	0.0197193	-0.0313369	-0.0027137	0.983119	0.969149	0.99729	0.334765
ubm-a-1035	ukb-b-7478	Hand grip strength (left) || id:ukb-b-7478	NET25 0089 || id:ubm-a-1035	Wald ratio	1	0.0306972	0.0156069	0.0491947	0.000107694	0.0612866	1.03117	1.00011	1.0632	0.436009

## Sheet: supplementary table 4
supplementary table 3. The mendelian randomization analysis results showing 160 brain structure imaging indexes with significantly casual effect on whole body lean mass.
id.exposure	id.outcome	outcome	exposure	method	nsnp	b	se	pval	lo_ci	up_ci	or	or_lci95	or_uci95	p_fdr
ubm-a-2660	ukb-b-13354	Whole body fat-free mass || id:ukb-b-13354	volume Left-Thalamus-Proper || id:ubm-a-2660	Inverse variance weighted	2	0.0486621	0.0149135	0.00110261	0.0194315	0.0778926	1.04987	1.01962	1.08101	0.059357
ubm-a-653	ukb-b-13354	Whole body fat-free mass || id:ukb-b-13354	IDP dMRI ProbtrackX FA unc l || id:ubm-a-653	Inverse variance weighted	2	0.0250875	0.00969085	0.00963154	0.00609346	0.0440816	1.0254	1.00611	1.04507	0.177755
ubm-a-171	ukb-b-13354	Whole body fat-free mass || id:ukb-b-13354	IDP SWI T2star right putamen || id:ubm-a-171	Inverse variance weighted	8	-0.0114856	0.00386202	0.00293959	-0.0190551	-0.00391603	0.98858	0.981125	0.996092	0.105499
ubm-a-198	ukb-b-13354	Whole body fat-free mass || id:ukb-b-13354	IDP dMRI TBSS FA Genu of corpus callosum || id:ubm-a-198	Inverse variance weighted	2	0.0250571	0.0096835	0.00966449	0.00607744	0.0440368	1.02537	1.0061	1.04502	0.177755
ubm-a-499	ukb-b-13354	Whole body fat-free mass || id:ukb-b-13354	IDP dMRI TBSS ICVF Cerebral peduncle L || id:ubm-a-499	Inverse variance weighted	4	0.0152125	0.00726657	0.0363053	0.000970025	0.029455	1.01533	1.00097	1.02989	0.418808
ubm-a-656	ukb-b-13354	Whole body fat-free mass || id:ukb-b-13354	IDP dMRI ProbtrackX MD ar r || id:ubm-a-656	Inverse variance weighted	2	-0.0214695	0.00999037	0.0316331	-0.0410506	-0.00188835	0.978759	0.959781	0.998113	0.39298
ubm-a-390	ukb-b-13354	Whole body fat-free mass || id:ukb-b-13354	IDP dMRI TBSS L2 Genu of corpus callosum || id:ubm-a-390	Inverse variance weighted	2	-0.0227123	0.00877258	0.00962514	-0.0399066	-0.00551807	0.977544	0.960879	0.994497	0.177755
ubm-a-561	ukb-b-13354	Whole body fat-free mass || id:ukb-b-13354	IDP dMRI TBSS OD Posterior thalamic radiation L || id:ubm-a-561	Inverse variance weighted	3	-0.028948	0.00821848	0.000427807	-0.0450562	-0.0128398	0.971467	0.955944	0.987242	0.0276363
ubm-a-130	ukb-b-13354	Whole body fat-free mass || id:ukb-b-13354	IDP T1 FAST ROIs L hippocampus || id:ubm-a-130	Inverse variance weighted	3	-0.0356805	0.00988556	0.000306961	-0.0550562	-0.0163048	0.964949	0.946432	0.983827	0.0276363
ubm-a-2650	ukb-b-13354	Whole body fat-free mass || id:ukb-b-13354	IDP SWI T2star left caudate plus IDP SWI T2star right caudate || id:ubm-a-2650	Inverse variance weighted	6	-0.00831165	0.00220962	0.000168843	-0.0126425	-0.0039808	0.991723	0.987437	0.996027	0.0272681
ubm-a-168	ukb-b-13354	Whole body fat-free mass || id:ukb-b-13354	IDP SWI T2star left caudate || id:ubm-a-168	Inverse variance weighted	5	-0.0143395	0.00703968	0.0416542	-0.0281373	-0.000541761	0.985763	0.972255	0.999458	0.448477
ubm-a-628	ukb-b-13354	Whole body fat-free mass || id:ukb-b-13354	IDP dMRI ProbtrackX FA ar l || id:ubm-a-628	Inverse variance weighted	2	0.0260823	0.0100966	0.0097865	0.00629303	0.0458716	1.02643	1.00631	1.04694	0.177755
ubm-a-246	ukb-b-13354	Whole body fat-free mass || id:ukb-b-13354	IDP dMRI TBSS MD Genu of corpus callosum || id:ubm-a-246	Inverse variance weighted	2	-0.023488	0.00910704	0.00990587	-0.0413378	-0.00563815	0.976786	0.959505	0.994378	0.177755
ubm-a-481	ukb-b-13354	Whole body fat-free mass || id:ukb-b-13354	IDP dMRI TBSS L3 Uncinate fasciculus L || id:ubm-a-481	Inverse variance weighted	3	-0.0223818	0.0109786	0.0414815	-0.0438998	-0.000863845	0.977867	0.95705	0.999137	0.448477
ubm-a-300	ukb-b-13354	Whole body fat-free mass || id:ukb-b-13354	IDP dMRI TBSS MO Medial lemniscus R || id:ubm-a-300	Inverse variance weighted	2	0.0333307	0.0115881	0.00402395	0.0106179	0.0560434	1.03389	1.01067	1.05764	0.129974
ubm-a-161	ukb-b-13354	Whole body fat-free mass || id:ukb-b-13354	IDP T1 FAST ROIs R cerebellum IX || id:ubm-a-161	Inverse variance weighted	2	0.0328228	0.010298	0.00143602	0.0126388	0.0530069	1.03337	1.01272	1.05444	0.0662623
ubm-a-160	ukb-b-13354	Whole body fat-free mass || id:ukb-b-13354	IDP T1 FAST ROIs V cerebellum IX || id:ubm-a-160	Inverse variance weighted	2	0.0185554	0.00752734	0.013699	0.00380177	0.033309	1.01873	1.00381	1.03387	0.232883
ubm-a-500	ukb-b-13354	Whole body fat-free mass || id:ukb-b-13354	IDP dMRI TBSS ICVF Anterior limb of internal capsule R || id:ubm-a-500	Inverse variance weighted	4	0.017199	0.00639041	0.00711587	0.00467377	0.0297242	1.01735	1.00468	1.03017	0.176802
ubm-a-2746	ukb-b-13354	Whole body fat-free mass || id:ukb-b-13354	DKTatlas lh WhiteSurfArea area || id:ubm-a-2746	Inverse variance weighted	2	-0.0380995	0.0191809	0.0469971	-0.0756941	-0.000504963	0.962617	0.9271	0.999495	0.481534
ubm-a-134	ukb-b-13354	Whole body fat-free mass || id:ukb-b-13354	IDP T1 FAST ROIs L ventral striatum || id:ubm-a-134	Inverse variance weighted	2	0.0174938	0.0064733	0.00688306	0.0048061	0.0301815	1.01765	1.00482	1.03064	0.176802
ubm-a-614	ukb-b-13354	Whole body fat-free mass || id:ukb-b-13354	IDP dMRI TBSS ISOVF Cingulum cingulate gyrus R || id:ubm-a-614	Inverse variance weighted	2	0.0310467	0.0104089	0.00285711	0.0106453	0.0514482	1.03153	1.0107	1.05279	0.105499
ubm-a-1934	ukb-b-13354	Whole body fat-free mass || id:ukb-b-13354	NET100 0778 || id:ubm-a-1934	Inverse variance weighted	2	-0.0279409	0.0101021	0.00567742	-0.0477409	-0.00814079	0.972446	0.953381	0.991892	0.16671
ubm-a-359	ukb-b-13354	Whole body fat-free mass || id:ukb-b-13354	IDP dMRI TBSS L1 Posterior limb of internal capsule L || id:ubm-a-359	Inverse variance weighted	2	0.03992	0.010126	8.06992e-05	0.020073	0.059767	1.04073	1.02028	1.06159	0.0260658
ubm-a-734	ukb-b-13354	Whole body fat-free mass || id:ukb-b-13354	IDP dMRI ProbtrackX L1 unc l || id:ubm-a-734	Inverse variance weighted	4	-0.027447	0.0113877	0.0159424	-0.049767	-0.0051271	0.972926	0.951451	0.994886	0.25747
ubm-a-2774	ukb-b-13354	Whole body fat-free mass || id:ukb-b-13354	a2009s lh G postcentral area || id:ubm-a-2774	Inverse variance weighted	2	0.032164	0.0163848	0.0496417	4.97858e-05	0.0642781	1.03269	1.00005	1.06639	0.481534
ubm-a-367	ukb-b-13354	Whole body fat-free mass || id:ukb-b-13354	IDP dMRI TBSS L1 Posterior corona radiata L || id:ubm-a-367	Inverse variance weighted	2	-0.0233313	0.0104913	0.0261572	-0.0438943	-0.00276834	0.976939	0.957055	0.997235	0.347463
ubm-a-2643	ukb-b-13354	Whole body fat-free mass || id:ukb-b-13354	IDP T1 FIRST left caudate volume plus IDP T1 FIRST right caudate volume || id:ubm-a-2643	Inverse variance weighted	2	-0.0214479	0.00898588	0.0169937	-0.0390602	-0.00383558	0.97878	0.961693	0.996172	0.261379
ubm-a-788	ukb-b-13354	Whole body fat-free mass || id:ukb-b-13354	IDP dMRI ProbtrackX L3 unc l || id:ubm-a-788	Inverse variance weighted	2	-0.0201145	0.00949222	0.0340863	-0.0387192	-0.00150974	0.980086	0.962021	0.998491	0.407773
ubm-a-782	ukb-b-13354	Whole body fat-free mass || id:ukb-b-13354	IDP dMRI ProbtrackX L3 ptr l || id:ubm-a-782	Inverse variance weighted	2	-0.0197729	0.00893465	0.0268934	-0.0372848	-0.00226101	0.980421	0.963402	0.997742	0.347463
ubm-a-170	ukb-b-13354	Whole body fat-free mass || id:ukb-b-13354	IDP SWI T2star left putamen || id:ubm-a-170	Inverse variance weighted	6	-0.0103028	0.00459241	0.0248681	-0.0193039	-0.0013017	0.98975	0.980881	0.998699	0.347463
ubm-a-11	ukb-b-13354	Whole body fat-free mass || id:ukb-b-13354	IDP T1 FIRST left thalamus volume || id:ubm-a-11	Inverse variance weighted	3	0.0283501	0.0122369	0.0205166	0.00436571	0.0523345	1.02876	1.00438	1.05373	0.301221
ubm-a-169	ukb-b-13354	Whole body fat-free mass || id:ukb-b-13354	IDP SWI T2star right caudate || id:ubm-a-169	Inverse variance weighted	6	-0.0171281	0.00482706	0.000387644	-0.0265892	-0.00766708	0.983018	0.973761	0.992362	0.0276363
ubm-a-1134	ukb-b-13354	Whole body fat-free mass || id:ukb-b-13354	NET25 0188 || id:ubm-a-1134	Wald ratio	1	0.0328242	0.0133894	0.014226	0.00658098	0.0590675	1.03337	1.0066	1.06085	0.137087
ubm-a-655	ukb-b-13354	Whole body fat-free mass || id:ukb-b-13354	IDP dMRI ProbtrackX MD ar l || id:ubm-a-655	Wald ratio	1	-0.0262575	0.0131647	0.0460939	-0.0520603	-0.000454612	0.974084	0.949272	0.999545	0.195437
ubm-a-471	ukb-b-13354	Whole body fat-free mass || id:ukb-b-13354	IDP dMRI TBSS L3 Cingulum cingulate gyrus L || id:ubm-a-471	Wald ratio	1	-0.0195545	0.00980404	0.0460939	-0.0387704	-0.000338559	0.980635	0.961972	0.999661	0.195437
ubm-a-730	ukb-b-13354	Whole body fat-free mass || id:ukb-b-13354	IDP dMRI ProbtrackX L1 slf l || id:ubm-a-730	Wald ratio	1	-0.027424	0.0137496	0.0460939	-0.0543731	-0.000474808	0.972949	0.947079	0.999525	0.195437
ubm-a-736	ukb-b-13354	Whole body fat-free mass || id:ukb-b-13354	IDP dMRI ProbtrackX L2 ar l || id:ubm-a-736	Wald ratio	1	-0.0270702	0.0135722	0.0460939	-0.0536718	-0.000468684	0.973293	0.947743	0.999531	0.195437
ubm-a-2505	ukb-b-13354	Whole body fat-free mass || id:ukb-b-13354	NET100 1349 || id:ubm-a-2505	Wald ratio	1	-0.0278638	0.0136212	0.0407942	-0.0545615	-0.0011662	0.972521	0.9469	0.998834	0.195437
ubm-a-606	ukb-b-13354	Whole body fat-free mass || id:ukb-b-13354	IDP dMRI TBSS ISOVF Posterior corona radiata R || id:ubm-a-606	Wald ratio	1	-0.0413514	0.0164658	0.0120268	-0.0736243	-0.00907853	0.959492	0.929021	0.990963	0.130085
ubm-a-2887	ukb-b-13354	Whole body fat-free mass || id:ukb-b-13354	a2009s rh G temp sup-Plan polar area || id:ubm-a-2887	Wald ratio	1	-0.0431517	0.0169955	0.0111168	-0.076463	-0.00984051	0.957766	0.926387	0.990208	0.124767
ubm-a-455	ukb-b-13354	Whole body fat-free mass || id:ukb-b-13354	IDP dMRI TBSS L3 Posterior limb of internal capsule L || id:ubm-a-455	Wald ratio	1	-0.0321909	0.0161396	0.0460939	-0.0638245	-0.000557342	0.968322	0.93817	0.999443	0.195437
ubm-a-362	ukb-b-13354	Whole body fat-free mass || id:ukb-b-13354	IDP dMRI TBSS L1 Anterior corona radiata R || id:ubm-a-362	Wald ratio	1	-0.0255541	0.0128121	0.0460939	-0.0506658	-0.000442435	0.97477	0.950596	0.999558	0.195437
ubm-a-472	ukb-b-13354	Whole body fat-free mass || id:ukb-b-13354	IDP dMRI TBSS L3 Cingulum hippocampus R || id:ubm-a-472	Wald ratio	1	-0.0193027	0.00967781	0.0460939	-0.0382712	-0.0003342	0.980882	0.962452	0.999666	0.195437
ubm-a-2463	ukb-b-13354	Whole body fat-free mass || id:ukb-b-13354	NET100 1307 || id:ubm-a-2463	Wald ratio	1	-0.0342041	0.012008	0.00439334	-0.0577397	-0.0106684	0.966374	0.943896	0.989388	0.0776157
ubm-a-766	ukb-b-13354	Whole body fat-free mass || id:ukb-b-13354	IDP dMRI ProbtrackX L3 atr r || id:ubm-a-766	Wald ratio	1	-0.0239049	0.0119852	0.0460939	-0.0473958	-0.00041388	0.976379	0.95371	0.999586	0.195437
ubm-a-843	ukb-b-13354	Whole body fat-free mass || id:ukb-b-13354	IDP dMRI ProbtrackX OD unc r || id:ubm-a-843	Wald ratio	1	0.0330031	0.0151345	0.0292094	0.00333942	0.0626667	1.03355	1.00334	1.06467	0.195437
ubm-a-846	ukb-b-13354	Whole body fat-free mass || id:ukb-b-13354	IDP dMRI ProbtrackX ISOVF atr l || id:ubm-a-846	Wald ratio	1	-0.0430159	0.0160164	0.00723696	-0.074408	-0.0116237	0.957896	0.928293	0.988444	0.100366
ubm-a-15	ukb-b-13354	Whole body fat-free mass || id:ukb-b-13354	IDP T1 FIRST left putamen volume || id:ubm-a-15	Wald ratio	1	0.0468497	0.0172065	0.00647337	0.0131249	0.0805745	1.04796	1.01321	1.08391	0.0953024
ubm-a-1437	ukb-b-13354	Whole body fat-free mass || id:ukb-b-13354	NET100 0281 || id:ubm-a-1437	Wald ratio	1	0.0338286	0.0128593	0.00852168	0.00862436	0.0590329	1.03441	1.00866	1.06081	0.100366
ubm-a-761	ukb-b-13354	Whole body fat-free mass || id:ukb-b-13354	IDP dMRI ProbtrackX L2 unc l || id:ubm-a-761	Wald ratio	1	-0.0228633	0.011463	0.0460939	-0.0453307	-0.000395846	0.977396	0.955681	0.999604	0.195437
ubm-a-1	ukb-b-13354	Whole body fat-free mass || id:ukb-b-13354	IDP T1 SIENAX peripheral grey normalised volume || id:ubm-a-1	Wald ratio	1	0.074591	0.0187175	6.74509e-05	0.0379048	0.111277	1.07744	1.03863	1.1177	0.0105866
ubm-a-1199	ukb-b-13354	Whole body fat-free mass || id:ukb-b-13354	NET100 0043 || id:ubm-a-1199	Wald ratio	1	-0.0451924	0.0142431	0.00150902	-0.0731089	-0.017276	0.955814	0.9295	0.982872	0.039989
ubm-a-2882	ukb-b-13354	Whole body fat-free mass || id:ukb-b-13354	a2009s rh G precuneus area || id:ubm-a-2882	Wald ratio	1	0.0576366	0.0167767	0.000591408	0.0247544	0.0905189	1.05933	1.02506	1.09474	0.0195904
ubm-a-153	ukb-b-13354	Whole body fat-free mass || id:ukb-b-13354	IDP T1 FAST ROIs L cerebellum VIIIa || id:ubm-a-153	Wald ratio	1	0.0351981	0.0179338	0.0496842	4.7941e-05	0.0703483	1.03582	1.00005	1.07288	0.195437
ubm-a-447	ukb-b-13354	Whole body fat-free mass || id:ukb-b-13354	IDP dMRI TBSS L3 Inferior cerebellar peduncle L || id:ubm-a-447	Wald ratio	1	-0.0230137	0.0115384	0.0460939	-0.0456289	-0.00039845	0.977249	0.955396	0.999602	0.195437
ubm-a-674	ukb-b-13354	Whole body fat-free mass || id:ukb-b-13354	IDP dMRI ProbtrackX MD ptr l || id:ubm-a-674	Wald ratio	1	-0.0249467	0.0125075	0.0460939	-0.0494614	-0.000431918	0.975362	0.951742	0.999568	0.195437
ubm-a-755	ukb-b-13354	Whole body fat-free mass || id:ukb-b-13354	IDP dMRI ProbtrackX L2 ptr l || id:ubm-a-755	Wald ratio	1	-0.0230305	0.0115468	0.0460939	-0.0456623	-0.000398742	0.977233	0.955365	0.999601	0.195437
ubm-a-657	ukb-b-13354	Whole body fat-free mass || id:ukb-b-13354	IDP dMRI ProbtrackX MD atr l || id:ubm-a-657	Wald ratio	1	-0.0254098	0.0127397	0.0460939	-0.0503796	-0.000439935	0.97491	0.950868	0.99956	0.195437
ubm-a-763	ukb-b-13354	Whole body fat-free mass || id:ukb-b-13354	IDP dMRI ProbtrackX L3 ar l || id:ubm-a-763	Wald ratio	1	-0.0255957	0.0128329	0.0460939	-0.0507482	-0.000443154	0.974729	0.950518	0.999557	0.195437
ubm-a-1660	ukb-b-13354	Whole body fat-free mass || id:ukb-b-13354	NET100 0504 || id:ubm-a-1660	Wald ratio	1	0.0333017	0.0139479	0.0169594	0.00596391	0.0606395	1.03386	1.00598	1.06252	0.149863
ubm-a-2879	ukb-b-13354	Whole body fat-free mass || id:ukb-b-13354	a2009s rh G parietal sup area || id:ubm-a-2879	Wald ratio	1	-0.0578595	0.0156389	0.000215838	-0.0885117	-0.0272073	0.943783	0.915292	0.973159	0.0127104
ubm-a-219	ukb-b-13354	Whole body fat-free mass || id:ukb-b-13354	IDP dMRI TBSS FA Anterior corona radiata L || id:ubm-a-219	Wald ratio	1	0.0271637	0.0136191	0.0460939	0.000470302	0.053857	1.02754	1.00047	1.05533	0.195437
ubm-a-237	ukb-b-13354	Whole body fat-free mass || id:ukb-b-13354	IDP dMRI TBSS FA Superior longitudinal fasciculus L || id:ubm-a-237	Wald ratio	1	0.0262137	0.0131428	0.0460939	0.000453855	0.0519736	1.02656	1.00045	1.05335	0.195437
ubm-a-156	ukb-b-13354	Whole body fat-free mass || id:ukb-b-13354	IDP T1 FAST ROIs L cerebellum VIIIb || id:ubm-a-156	Wald ratio	1	0.0327298	0.0123763	0.00817988	0.00847225	0.0569874	1.03327	1.00851	1.05864	0.100366
ubm-a-218	ukb-b-13354	Whole body fat-free mass || id:ukb-b-13354	IDP dMRI TBSS FA Anterior corona radiata R || id:ubm-a-218	Wald ratio	1	0.0266803	0.0133767	0.0460939	0.000461932	0.0528986	1.02704	1.00046	1.05432	0.195437
ubm-a-389	ukb-b-13354	Whole body fat-free mass || id:ukb-b-13354	IDP dMRI TBSS L2 Pontine crossing tract || id:ubm-a-389	Wald ratio	1	-0.0474606	0.0133821	0.000390284	-0.0736895	-0.0212316	0.953648	0.92896	0.978992	0.014775
ubm-a-2347	ukb-b-13354	Whole body fat-free mass || id:ukb-b-13354	NET100 1191 || id:ubm-a-2347	Wald ratio	1	0.0343301	0.0142653	0.016104	0.00637016	0.0622901	1.03493	1.00639	1.06427	0.149863
ubm-a-2490	ukb-b-13354	Whole body fat-free mass || id:ukb-b-13354	NET100 1334 || id:ubm-a-2490	Wald ratio	1	0.0396315	0.0141229	0.0050131	0.0119506	0.0673123	1.04043	1.01202	1.06963	0.0846936
ubm-a-839	ukb-b-13354	Whole body fat-free mass || id:ukb-b-13354	IDP dMRI ProbtrackX OD slf r || id:ubm-a-839	Wald ratio	1	-0.0326515	0.0165172	0.0480617	-0.0650252	-0.000277867	0.967876	0.937044	0.999722	0.195437
ubm-a-739	ukb-b-13354	Whole body fat-free mass || id:ukb-b-13354	IDP dMRI ProbtrackX L2 atr r || id:ubm-a-739	Wald ratio	1	-0.0248482	0.0124582	0.0460939	-0.0492662	-0.000430213	0.975458	0.951928	0.99957	0.195437
ubm-a-912	ukb-b-13354	Whole body fat-free mass || id:ukb-b-13354	NODEamps100 0021 || id:ubm-a-912	Wald ratio	1	0.0300489	0.0143241	0.0359248	0.00197355	0.0581242	1.0305	1.00198	1.05985	0.195437
ubm-a-2473	ukb-b-13354	Whole body fat-free mass || id:ukb-b-13354	NET100 1317 || id:ubm-a-2473	Wald ratio	1	-0.0395893	0.0132646	0.00283973	-0.0655879	-0.0135906	0.961184	0.936517	0.986501	0.0578868
ubm-a-1462	ukb-b-13354	Whole body fat-free mass || id:ukb-b-13354	NET100 0306 || id:ubm-a-1462	Wald ratio	1	0.0312031	0.0118194	0.00829063	0.00803716	0.0543691	1.0317	1.00807	1.05587	0.100366
ubm-a-2670	ukb-b-13354	Whole body fat-free mass || id:ukb-b-13354	volume Left-Accumbens-area || id:ubm-a-2670	Wald ratio	1	0.028145	0.0127563	0.0273593	0.00314256	0.0531474	1.02854	1.00315	1.05459	0.195437
ubm-a-2720	ukb-b-13354	Whole body fat-free mass || id:ukb-b-13354	DKTatlas lh inferiorparietal area || id:ubm-a-2720	Wald ratio	1	-0.0371107	0.0181813	0.0412362	-0.0727461	-0.00147537	0.963569	0.929837	0.998526	0.195437
ubm-a-2780	ukb-b-13354	Whole body fat-free mass || id:ukb-b-13354	a2009s lh G temp sup-Lateral area || id:ubm-a-2780	Wald ratio	1	-0.0721351	0.0187538	0.000119849	-0.108892	-0.0353778	0.930405	0.896827	0.965241	0.0105866
ubm-a-1332	ukb-b-13354	Whole body fat-free mass || id:ukb-b-13354	NET100 0176 || id:ubm-a-1332	Wald ratio	1	-0.0326139	0.0140029	0.019855	-0.0600596	-0.00516816	0.967912	0.941708	0.994845	0.167034
ubm-a-381	ukb-b-13354	Whole body fat-free mass || id:ukb-b-13354	IDP dMRI TBSS L1 Superior longitudinal fasciculus L || id:ubm-a-381	Wald ratio	1	-0.0374414	0.0147797	0.0112997	-0.0664096	-0.0084731	0.963251	0.935747	0.991563	0.124767
ubm-a-596	ukb-b-13354	Whole body fat-free mass || id:ukb-b-13354	IDP dMRI TBSS ISOVF Anterior limb of internal capsule R || id:ubm-a-596	Wald ratio	1	-0.0401001	0.0157327	0.010808	-0.0709361	-0.00926411	0.960693	0.931521	0.990779	0.124527
ubm-a-1572	ukb-b-13354	Whole body fat-free mass || id:ukb-b-13354	NET100 0416 || id:ubm-a-1572	Wald ratio	1	0.0291251	0.0141451	0.0394913	0.0014008	0.0568494	1.02955	1.0014	1.0585	0.195437
ubm-a-2	ukb-b-13354	Whole body fat-free mass || id:ukb-b-13354	IDP T1 SIENAX peripheral grey unnormalised volume || id:ubm-a-2	Wald ratio	1	0.10971	0.02753	6.74509e-05	0.055751	0.163668	1.11595	1.05733	1.17782	0.0105866
ubm-a-422	ukb-b-13354	Whole body fat-free mass || id:ukb-b-13354	IDP dMRI TBSS L2 Cingulum cingulate gyrus R || id:ubm-a-422	Wald ratio	1	-0.0203114	0.0101835	0.0460939	-0.0402712	-0.000351665	0.979893	0.960529	0.999648	0.195437
ubm-a-1553	ukb-b-13354	Whole body fat-free mass || id:ukb-b-13354	NET100 0397 || id:ubm-a-1553	Wald ratio	1	-0.0283569	0.0144607	0.049884	-0.0566999	-1.38434e-05	0.972041	0.944878	0.999986	0.195437
ubm-a-17	ukb-b-13354	Whole body fat-free mass || id:ukb-b-13354	IDP T1 FIRST left pallidum volume || id:ubm-a-17	Wald ratio	1	0.0277488	0.0112912	0.0139885	0.00561805	0.0498796	1.02814	1.00563	1.05114	0.137087
ubm-a-654	ukb-b-13354	Whole body fat-free mass || id:ukb-b-13354	IDP dMRI ProbtrackX FA unc r || id:ubm-a-654	Wald ratio	1	0.0230981	0.0115807	0.0460939	0.000399912	0.0457963	1.02337	1.0004	1.04686	0.195437
ubm-a-847	ukb-b-13354	Whole body fat-free mass || id:ukb-b-13354	IDP dMRI ProbtrackX ISOVF atr r || id:ubm-a-847	Wald ratio	1	0.029589	0.0148351	0.0460939	0.000512293	0.0586657	1.03003	1.00051	1.06042	0.195437
ubm-a-102	ukb-b-13354	Whole body fat-free mass || id:ukb-b-13354	IDP T1 FAST ROIs L temp occ fusif cortex || id:ubm-a-102	Wald ratio	1	0.0560261	0.0167187	0.00080491	0.0232574	0.0887947	1.05763	1.02353	1.09286	0.0237001
ubm-a-1395	ukb-b-13354	Whole body fat-free mass || id:ukb-b-13354	NET100 0239 || id:ubm-a-1395	Wald ratio	1	-0.0389666	0.0142571	0.0062735	-0.0669105	-0.0110226	0.961783	0.935279	0.989038	0.0953024
ubm-a-1822	ukb-b-13354	Whole body fat-free mass || id:ukb-b-13354	NET100 0666 || id:ubm-a-1822	Wald ratio	1	-0.0311429	0.0130048	0.0166326	-0.0566322	-0.00565356	0.969337	0.944942	0.994362	0.149863
ubm-a-2151	ukb-b-13354	Whole body fat-free mass || id:ukb-b-13354	NET100 0995 || id:ubm-a-2151	Wald ratio	1	-0.0348226	0.0132371	0.00852168	-0.0607674	-0.00887775	0.965777	0.941042	0.991162	0.100366
ubm-a-18	ukb-b-13354	Whole body fat-free mass || id:ukb-b-13354	IDP T1 FIRST right pallidum volume || id:ubm-a-18	Wald ratio	1	0.0327354	0.0133203	0.0139885	0.00662763	0.0588432	1.03328	1.00665	1.06061	0.137087
ubm-a-528	ukb-b-13354	Whole body fat-free mass || id:ukb-b-13354	IDP dMRI TBSS ICVF Uncinate fasciculus R || id:ubm-a-528	Wald ratio	1	0.0150851	0.00756325	0.0460939	0.000261179	0.0299091	1.0152	1.00026	1.03036	0.195437
ubm-a-1033	ukb-b-13354	Whole body fat-free mass || id:ukb-b-13354	NET25 0087 || id:ubm-a-1033	Wald ratio	1	-0.0464822	0.0144827	0.00132966	-0.0748683	-0.0180961	0.954582	0.927866	0.982067	0.0370906
ubm-a-1316	ukb-b-13354	Whole body fat-free mass || id:ukb-b-13354	NET100 0160 || id:ubm-a-1316	Wald ratio	1	0.0547972	0.0138925	8.00097e-05	0.0275679	0.0820265	1.05633	1.02795	1.08548	0.0105866
ubm-a-2154	ukb-b-13354	Whole body fat-free mass || id:ukb-b-13354	NET100 0998 || id:ubm-a-2154	Wald ratio	1	-0.0486479	0.0142341	0.000631497	-0.0765466	-0.0207492	0.952516	0.92631	0.979465	0.0196879
ubm-a-645	ukb-b-13354	Whole body fat-free mass || id:ukb-b-13354	IDP dMRI ProbtrackX FA ml l || id:ubm-a-645	Wald ratio	1	-0.0282115	0.0139737	0.0434985	-0.0556	-0.000822937	0.972183	0.945917	0.999177	0.195437
ubm-a-679	ukb-b-13354	Whole body fat-free mass || id:ukb-b-13354	IDP dMRI ProbtrackX MD str r || id:ubm-a-679	Wald ratio	1	-0.0309869	0.0155359	0.0460939	-0.0614373	-0.000536496	0.969488	0.940412	0.999464	0.195437
ubm-a-825	ukb-b-13354	Whole body fat-free mass || id:ukb-b-13354	IDP dMRI ProbtrackX OD cst l || id:ubm-a-825	Wald ratio	1	0.0528603	0.0152565	0.000530677	0.0229576	0.082763	1.05428	1.02322	1.08628	0.0187506
ubm-a-2469	ukb-b-13354	Whole body fat-free mass || id:ukb-b-13354	NET100 1313 || id:ubm-a-2469	Wald ratio	1	0.0356716	0.0143825	0.0131302	0.00748201	0.0638612	1.03632	1.00751	1.06594	0.136451
ubm-a-1546	ukb-b-13354	Whole body fat-free mass || id:ukb-b-13354	NET100 0390 || id:ubm-a-1546	Wald ratio	1	0.0353607	0.0133044	0.00786488	0.00928403	0.0614373	1.03599	1.00933	1.06336	0.100366
ubm-a-2708	ukb-b-13354	Whole body fat-free mass || id:ukb-b-13354	volume MaskVol || id:ubm-a-2708	Wald ratio	1	0.10069	0.0260883	0.000113573	0.0495573	0.151823	1.10593	1.05081	1.16395	0.0105866
ubm-a-2935	ukb-b-13354	Whole body fat-free mass || id:ukb-b-13354	DKTatlas lh lateraloccipital thickness || id:ubm-a-2935	Wald ratio	1	-0.0398984	0.015087	0.00817988	-0.0694689	-0.0103279	0.960887	0.932889	0.989725	0.100366
ubm-a-1307	ukb-b-13354	Whole body fat-free mass || id:ukb-b-13354	NET100 0151 || id:ubm-a-1307	Wald ratio	1	-0.0427701	0.013744	0.00185877	-0.0697084	-0.0158319	0.958132	0.932666	0.984293	0.0447795
ubm-a-1700	ukb-b-13354	Whole body fat-free mass || id:ukb-b-13354	NET100 0544 || id:ubm-a-1700	Wald ratio	1	0.0325118	0.0138095	0.0185574	0.00544515	0.0595784	1.03305	1.00546	1.06139	0.158636
ubm-a-534	ukb-b-13354	Whole body fat-free mass || id:ukb-b-13354	IDP dMRI TBSS OD Genu of corpus callosum || id:ubm-a-534	Wald ratio	1	-0.0233098	0.0118506	0.0491861	-0.0465369	-8.26529e-05	0.97696	0.954529	0.999917	0.195437
ubm-a-40	ukb-b-13354	Whole body fat-free mass || id:ukb-b-13354	IDP T1 FAST ROIs L temporal pole || id:ubm-a-40	Wald ratio	1	0.0691926	0.0173648	6.75789e-05	0.0351577	0.103228	1.07164	1.03578	1.10874	0.0105866
ubm-a-682	ukb-b-13354	Whole body fat-free mass || id:ukb-b-13354	IDP dMRI ProbtrackX MO ar l || id:ubm-a-682	Wald ratio	1	-0.051338	0.0141825	0.000294827	-0.0791357	-0.0235402	0.949958	0.923915	0.976735	0.0130215
ubm-a-104	ukb-b-13354	Whole body fat-free mass || id:ukb-b-13354	IDP T1 FAST ROIs L occ fusif gyrus || id:ubm-a-104	Wald ratio	1	0.0333211	0.0169823	0.0497509	3.56535e-05	0.0666065	1.03388	1.00004	1.06887	0.195437
ubm-a-2179	ukb-b-13354	Whole body fat-free mass || id:ukb-b-13354	NET100 1023 || id:ubm-a-2179	Wald ratio	1	0.030995	0.0153995	0.0441434	0.000811963	0.0611781	1.03148	1.00081	1.06309	0.195437
ubm-a-2662	ukb-b-13354	Whole body fat-free mass || id:ukb-b-13354	volume Left-Putamen || id:ubm-a-2662	Wald ratio	1	0.0584695	0.0164382	0.00037521	0.0262507	0.0906883	1.06021	1.0266	1.09493	0.014775
ubm-a-551	ukb-b-13354	Whole body fat-free mass || id:ukb-b-13354	IDP dMRI TBSS OD Posterior limb of internal capsule L || id:ubm-a-551	Wald ratio	1	-0.0511418	0.0134334	0.000140632	-0.0774714	-0.0248123	0.950144	0.925454	0.975493	0.0106479
ubm-a-568	ukb-b-13354	Whole body fat-free mass || id:ukb-b-13354	IDP dMRI TBSS OD Cingulum hippocampus R || id:ubm-a-568	Wald ratio	1	0.0441871	0.0146111	0.00249271	0.0155494	0.0728248	1.04518	1.01567	1.07554	0.0528454
ubm-a-658	ukb-b-13354	Whole body fat-free mass || id:ukb-b-13354	IDP dMRI ProbtrackX MD atr r || id:ubm-a-658	Wald ratio	1	-0.0271637	0.0136191	0.0460939	-0.053857	-0.000470302	0.973202	0.947568	0.99953	0.195437
ubm-a-1219	ukb-b-13354	Whole body fat-free mass || id:ukb-b-13354	NET100 0063 || id:ubm-a-1219	Wald ratio	1	0.0312577	0.0143043	0.0288752	0.00322114	0.0592942	1.03175	1.00323	1.06109	0.195437
ubm-a-2271	ukb-b-13354	Whole body fat-free mass || id:ukb-b-13354	NET100 1115 || id:ubm-a-2271	Wald ratio	1	0.0432583	0.014173	0.00227191	0.0154793	0.0710373	1.04421	1.0156	1.07362	0.0501714
ubm-a-231	ukb-b-13354	Whole body fat-free mass || id:ukb-b-13354	IDP dMRI TBSS FA Cingulum cingulate gyrus L || id:ubm-a-231	Wald ratio	1	0.0460574	0.0146307	0.0016439	0.0173813	0.0747335	1.04713	1.01753	1.0776	0.0414888
ubm-a-301	ukb-b-13354	Whole body fat-free mass || id:ukb-b-13354	IDP dMRI TBSS MO Medial lemniscus L || id:ubm-a-301	Wald ratio	1	0.0531599	0.0144954	0.000245057	0.024749	0.0815709	1.0546	1.02506	1.08499	0.0127489
ubm-a-1960	ukb-b-13354	Whole body fat-free mass || id:ukb-b-13354	NET100 0804 || id:ubm-a-1960	Wald ratio	1	-0.0365096	0.0138552	0.00841185	-0.0636658	-0.00935332	0.964149	0.938319	0.99069	0.100366
ubm-a-2167	ukb-b-13354	Whole body fat-free mass || id:ukb-b-13354	NET100 1011 || id:ubm-a-2167	Wald ratio	1	-0.0322693	0.011292	0.00426693	-0.0544016	-0.0101371	0.968246	0.947052	0.989914	0.0776157
ubm-a-291	ukb-b-13354	Whole body fat-free mass || id:ukb-b-13354	IDP dMRI TBSS MD Tapetum L || id:ubm-a-291	Wald ratio	1	0.0346553	0.0146505	0.0180077	0.00594021	0.0633703	1.03526	1.00596	1.06542	0.15646
ubm-a-2106	ukb-b-13354	Whole body fat-free mass || id:ukb-b-13354	NET100 0950 || id:ubm-a-2106	Wald ratio	1	-0.0379515	0.0138285	0.00606161	-0.0650554	-0.0108475	0.96276	0.937016	0.989211	0.0953024
ubm-a-2675	ukb-b-13354	Whole body fat-free mass || id:ukb-b-13354	volume Right-Inf-Lat-Vent || id:ubm-a-2675	Wald ratio	1	-0.0432647	0.0158775	0.00643187	-0.0743846	-0.0121449	0.957658	0.928315	0.987929	0.0953024
ubm-a-737	ukb-b-13354	Whole body fat-free mass || id:ukb-b-13354	IDP dMRI ProbtrackX L2 ar r || id:ubm-a-737	Wald ratio	1	-0.0273763	0.0137257	0.0460939	-0.0542785	-0.000473983	0.972995	0.947168	0.999526	0.195437
ubm-a-3106	ukb-b-13354	Whole body fat-free mass || id:ukb-b-13354	a2009s rh Pole occipital thickness || id:ubm-a-3106	Wald ratio	1	-0.0274469	0.0124399	0.0273593	-0.0518292	-0.00306462	0.972926	0.949491	0.99694	0.195437
ubm-a-439	ukb-b-13354	Whole body fat-free mass || id:ukb-b-13354	IDP dMRI TBSS L3 Body of corpus callosum || id:ubm-a-439	Wald ratio	1	-0.0279102	0.0139934	0.0460939	-0.0553372	-0.000483227	0.972476	0.946166	0.999517	0.195437
ubm-a-569	ukb-b-13354	Whole body fat-free mass || id:ukb-b-13354	IDP dMRI TBSS OD Cingulum hippocampus L || id:ubm-a-569	Wald ratio	1	0.0422295	0.0150831	0.00511358	0.0126666	0.0717924	1.04313	1.01275	1.07443	0.0846936
ubm-a-3075	ukb-b-13354	Whole body fat-free mass || id:ukb-b-13354	a2009s rh G cuneus thickness || id:ubm-a-3075	Wald ratio	1	-0.0279034	0.0126468	0.0273593	-0.0526912	-0.00311558	0.972482	0.948673	0.996889	0.195437
ubm-a-764	ukb-b-13354	Whole body fat-free mass || id:ukb-b-13354	IDP dMRI ProbtrackX L3 ar r || id:ubm-a-764	Wald ratio	1	-0.0267256	0.0133994	0.0460939	-0.0529884	-0.000462716	0.973628	0.948391	0.999537	0.195437
ubm-a-2360	ukb-b-13354	Whole body fat-free mass || id:ukb-b-13354	NET100 1204 || id:ubm-a-2360	Wald ratio	1	0.0432773	0.0140966	0.00214015	0.015648	0.0709066	1.04423	1.01577	1.07348	0.0493165
ubm-a-680	ukb-b-13354	Whole body fat-free mass || id:ukb-b-13354	IDP dMRI ProbtrackX MD unc l || id:ubm-a-680	Wald ratio	1	-0.0227476	0.011405	0.0460939	-0.0451014	-0.000393844	0.977509	0.955901	0.999606	0.195437
ubm-a-128	ukb-b-13354	Whole body fat-free mass || id:ukb-b-13354	IDP T1 FAST ROIs L pallidum || id:ubm-a-128	Wald ratio	1	0.0286631	0.0145988	0.049602	4.93426e-05	0.0572768	1.02908	1.00005	1.05895	0.195437
ubm-a-630	ukb-b-13354	Whole body fat-free mass || id:ukb-b-13354	IDP dMRI ProbtrackX FA atr l || id:ubm-a-630	Wald ratio	1	0.0217723	0.010916	0.0460939	0.000376957	0.0431676	1.02201	1.00038	1.04411	0.195437
ubm-a-765	ukb-b-13354	Whole body fat-free mass || id:ukb-b-13354	IDP dMRI ProbtrackX L3 atr l || id:ubm-a-765	Wald ratio	1	-0.0228467	0.0114546	0.0460939	-0.0452978	-0.000395559	0.977412	0.955713	0.999605	0.195437
ubm-a-366	ukb-b-13354	Whole body fat-free mass || id:ukb-b-13354	IDP dMRI TBSS L1 Posterior corona radiata R || id:ubm-a-366	Wald ratio	1	-0.0425313	0.0158058	0.00712682	-0.0735107	-0.0115519	0.95836	0.929126	0.988515	0.100366
ubm-a-1195	ukb-b-13354	Whole body fat-free mass || id:ukb-b-13354	NET100 0039 || id:ubm-a-1195	Wald ratio	1	0.03491	0.0140464	0.0129426	0.00737918	0.0624409	1.03553	1.00741	1.06443	0.136451
ubm-a-2575	ukb-b-13354	Whole body fat-free mass || id:ukb-b-13354	NET100 1419 || id:ubm-a-2575	Wald ratio	1	-0.033075	0.0138531	0.0169606	-0.060227	-0.00592302	0.967466	0.941551	0.994094	0.149863
ubm-a-738	ukb-b-13354	Whole body fat-free mass || id:ukb-b-13354	IDP dMRI ProbtrackX L2 atr l || id:ubm-a-738	Wald ratio	1	-0.0237785	0.0119218	0.0460939	-0.0471453	-0.000411692	0.976502	0.953949	0.999588	0.195437
ubm-a-3084	ukb-b-13354	Whole body fat-free mass || id:ukb-b-13354	a2009s rh G occipital sup thickness || id:ubm-a-3084	Wald ratio	1	-0.0321458	0.0145697	0.0273593	-0.0607023	-0.00358928	0.968365	0.941103	0.996417	0.195437
ubm-a-2838	ukb-b-13354	Whole body fat-free mass || id:ukb-b-13354	DKTatlas rh parstriangularis area || id:ubm-a-2838	Wald ratio	1	0.0427024	0.014733	0.00375056	0.0138257	0.0715792	1.04363	1.01392	1.0742	0.0709928
ubm-a-480	ukb-b-13354	Whole body fat-free mass || id:ukb-b-13354	IDP dMRI TBSS L3 Uncinate fasciculus R || id:ubm-a-480	Wald ratio	1	-0.0267256	0.0133994	0.0460939	-0.0529884	-0.000462716	0.973628	0.948391	0.999537	0.195437
ubm-a-2687	ukb-b-13354	Whole body fat-free mass || id:ukb-b-13354	volume Right-choroid-plexus || id:ubm-a-2687	Wald ratio	1	-0.0432726	0.018125	0.0169656	-0.0787977	-0.00774757	0.95765	0.924227	0.992282	0.149863
ubm-a-158	ukb-b-13354	Whole body fat-free mass || id:ukb-b-13354	IDP T1 FAST ROIs R cerebellum VIIIb || id:ubm-a-158	Wald ratio	1	0.0269911	0.0122334	0.0273593	0.00301372	0.0509685	1.02736	1.00302	1.05229	0.195437
ubm-a-2663	ukb-b-13354	Whole body fat-free mass || id:ukb-b-13354	volume Left-Pallidum || id:ubm-a-2663	Wald ratio	1	0.0407386	0.0180001	0.0236212	0.00545827	0.0760188	1.04158	1.00547	1.07898	0.192604
ubm-a-2905	ukb-b-13354	Whole body fat-free mass || id:ukb-b-13354	a2009s rh S front middle area || id:ubm-a-2905	Wald ratio	1	0.0371333	0.0178708	0.0377204	0.0021066	0.07216	1.03783	1.00211	1.07483	0.195437
ubm-a-2682	ukb-b-13354	Whole body fat-free mass || id:ukb-b-13354	volume Right-Hippocampus || id:ubm-a-2682	Wald ratio	1	-0.0554686	0.0152065	0.000264599	-0.0852732	-0.0256639	0.946042	0.918261	0.974663	0.0127489
ubm-a-2689	ukb-b-13354	Whole body fat-free mass || id:ukb-b-13354	volume CC Posterior || id:ubm-a-2689	Wald ratio	1	-0.0437784	0.014915	0.00333334	-0.0730118	-0.0145451	0.957166	0.92959	0.98556	0.0654323
ubm-a-371	ukb-b-13354	Whole body fat-free mass || id:ukb-b-13354	IDP dMRI TBSS L1 Sagittal stratum L || id:ubm-a-371	Wald ratio	1	-0.0242361	0.0121513	0.0460939	-0.0480526	-0.000419615	0.976055	0.953084	0.99958	0.195437
ubm-a-391	ukb-b-13354	Whole body fat-free mass || id:ukb-b-13354	IDP dMRI TBSS L2 Body of corpus callosum || id:ubm-a-391	Wald ratio	1	-0.0257422	0.0129064	0.0460939	-0.0510387	-0.000445691	0.974586	0.950242	0.999554	0.195437
ubm-a-446	ukb-b-13354	Whole body fat-free mass || id:ukb-b-13354	IDP dMRI TBSS L3 Inferior cerebellar peduncle R || id:ubm-a-446	Wald ratio	1	-0.0218024	0.0109311	0.0460939	-0.0432274	-0.000377479	0.978434	0.957694	0.999623	0.195437
ubm-a-822	ukb-b-13354	Whole body fat-free mass || id:ukb-b-13354	IDP dMRI ProbtrackX OD cgc r || id:ubm-a-822	Wald ratio	1	0.0298632	0.0141927	0.035368	0.00204545	0.0576809	1.03031	1.00205	1.05938	0.195437
ubm-a-1200	ukb-b-13354	Whole body fat-free mass || id:ukb-b-13354	NET100 0044 || id:ubm-a-1200	Wald ratio	1	-0.0334102	0.0146119	0.0222249	-0.0620496	-0.00477082	0.967142	0.939836	0.995241	0.18405
ubm-a-421	ukb-b-13354	Whole body fat-free mass || id:ukb-b-13354	IDP dMRI TBSS L2 External capsule L || id:ubm-a-421	Wald ratio	1	-0.032423	0.0162559	0.0460939	-0.0642846	-0.000561359	0.968097	0.937738	0.999439	0.195437
ubm-a-163	ukb-b-13354	Whole body fat-free mass || id:ukb-b-13354	IDP T1 FAST ROIs V cerebellum X || id:ubm-a-163	Wald ratio	1	0.0222463	0.0100828	0.0273593	0.00248394	0.0420087	1.0225	1.00249	1.0429	0.195437
ubm-a-2157	ukb-b-13354	Whole body fat-free mass || id:ukb-b-13354	NET100 1001 || id:ubm-a-2157	Wald ratio	1	-0.0492465	0.0132924	0.000211498	-0.0752996	-0.0231935	0.951946	0.927466	0.977073	0.0127104
ubm-a-2453	ukb-b-13354	Whole body fat-free mass || id:ukb-b-13354	NET100 1297 || id:ubm-a-2453	Wald ratio	1	0.0313227	0.0144654	0.0303608	0.00297048	0.0596748	1.03182	1.00297	1.06149	0.195437
ubm-a-2709	ukb-b-13354	Whole body fat-free mass || id:ukb-b-13354	volume BrainSegVol-to-eTIV || id:ubm-a-2709	Wald ratio	1	0.0340682	0.0156349	0.0293327	0.00342383	0.0647126	1.03466	1.00343	1.06685	0.195437
ubm-a-469	ukb-b-13354	Whole body fat-free mass || id:ukb-b-13354	IDP dMRI TBSS L3 External capsule L || id:ubm-a-469	Wald ratio	1	-0.0241062	0.0120861	0.0460939	-0.047795	-0.000417366	0.976182	0.953329	0.999583	0.195437
ubm-a-199	ukb-b-13354	Whole body fat-free mass || id:ukb-b-13354	IDP dMRI TBSS FA Body of corpus callosum || id:ubm-a-199	Wald ratio	1	0.028414	0.0142459	0.0460939	0.000491949	0.056336	1.02882	1.00049	1.05795	0.195437
ubm-a-2645	ukb-b-13354	Whole body fat-free mass || id:ukb-b-13354	IDP T1 FIRST left pallidum volume plus IDP T1 FIRST right pallidum volume || id:ubm-a-2645	Wald ratio	1	0.0150183	0.00611106	0.0139885	0.00304061	0.026996	1.01513	1.00305	1.02736	0.137087
ubm-a-433	ukb-b-13354	Whole body fat-free mass || id:ukb-b-13354	IDP dMRI TBSS L2 Uncinate fasciculus L || id:ubm-a-433	Wald ratio	1	-0.0288303	0.0144547	0.0460939	-0.0571615	-0.000499158	0.971581	0.944442	0.999501	0.195437

## Sheet: supplementary table 5
supplementary table 4. The sensitivity analysis results of mendelian randomization analysis between brain structure imaging indexes and appendicular lean mass.
id.exposure	id.outcome	outcome	exposure	method	Q	Q_df	Q_pval
ubm-a-1096	ebi-a-GCST90000025	Appendicular lean mass || id:ebi-a-GCST90000025	NET25 0150 || id:ubm-a-1096	Inverse variance weighted	11.2081	1	0.000814432
ubm-a-459	ebi-a-GCST90000025	Appendicular lean mass || id:ebi-a-GCST90000025	IDP dMRI TBSS L3 Anterior corona radiata L || id:ubm-a-459	Inverse variance weighted	9.88974	1	0.00166203
ubm-a-462	ebi-a-GCST90000025	Appendicular lean mass || id:ebi-a-GCST90000025	IDP dMRI TBSS L3 Posterior corona radiata R || id:ubm-a-462	Inverse variance weighted	0.103973	1	0.747113
ubm-a-529	ebi-a-GCST90000025	Appendicular lean mass || id:ebi-a-GCST90000025	IDP dMRI TBSS ICVF Uncinate fasciculus L || id:ubm-a-529	Inverse variance weighted	1.03778	1	0.308337
ubm-a-533	ebi-a-GCST90000025	Appendicular lean mass || id:ebi-a-GCST90000025	IDP dMRI TBSS OD Pontine crossing tract || id:ubm-a-533	MR Egger	0.329304	1	0.566069
ubm-a-533	ebi-a-GCST90000025	Appendicular lean mass || id:ebi-a-GCST90000025	IDP dMRI TBSS OD Pontine crossing tract || id:ubm-a-533	Inverse variance weighted	1.9582	2	0.375649
ubm-a-926	ebi-a-GCST90000025	Appendicular lean mass || id:ebi-a-GCST90000025	NODEamps100 0035 || id:ubm-a-926	Inverse variance weighted	0.00120427	1	0.972317
ubm-a-154	ebi-a-GCST90000025	Appendicular lean mass || id:ebi-a-GCST90000025	IDP T1 FAST ROIs V cerebellum VIIIa || id:ubm-a-154	MR Egger	9.85316	2	0.00725126
ubm-a-154	ebi-a-GCST90000025	Appendicular lean mass || id:ebi-a-GCST90000025	IDP T1 FAST ROIs V cerebellum VIIIa || id:ubm-a-154	Inverse variance weighted	11.7214	3	0.0084012
ubm-a-215	ebi-a-GCST90000025	Appendicular lean mass || id:ebi-a-GCST90000025	IDP dMRI TBSS FA Posterior limb of internal capsule L || id:ubm-a-215	Inverse variance weighted	5.38711	1	0.020286
ubm-a-487	ebi-a-GCST90000025	Appendicular lean mass || id:ebi-a-GCST90000025	IDP dMRI TBSS ICVF Body of corpus callosum || id:ubm-a-487	MR Egger	4.69022	3	0.195938
ubm-a-487	ebi-a-GCST90000025	Appendicular lean mass || id:ebi-a-GCST90000025	IDP dMRI TBSS ICVF Body of corpus callosum || id:ubm-a-487	Inverse variance weighted	14.2634	4	0.00650002
ubm-a-784	ebi-a-GCST90000025	Appendicular lean mass || id:ebi-a-GCST90000025	IDP dMRI ProbtrackX L3 slf l || id:ubm-a-784	Inverse variance weighted	9.69269	1	0.00185002
ubm-a-858	ebi-a-GCST90000025	Appendicular lean mass || id:ebi-a-GCST90000025	IDP dMRI ProbtrackX ISOVF ilf l || id:ubm-a-858	Inverse variance weighted	0.0385445	1	0.844354
ubm-a-2660	ebi-a-GCST90000025	Appendicular lean mass || id:ebi-a-GCST90000025	volume Left-Thalamus-Proper || id:ubm-a-2660	Inverse variance weighted	1.57103	1	0.210057
ubm-a-275	ebi-a-GCST90000025	Appendicular lean mass || id:ebi-a-GCST90000025	IDP dMRI TBSS MD Sagittal stratum L || id:ubm-a-275	Inverse variance weighted	9.97301	1	0.00158851
ubm-a-415	ebi-a-GCST90000025	Appendicular lean mass || id:ebi-a-GCST90000025	IDP dMRI TBSS L2 Posterior corona radiata L || id:ubm-a-415	Inverse variance weighted	6.93864	1	0.00843532
ubm-a-417	ebi-a-GCST90000025	Appendicular lean mass || id:ebi-a-GCST90000025	IDP dMRI TBSS L2 Posterior thalamic radiation L || id:ubm-a-417	Inverse variance weighted	7.18477	1	0.00735251
ubm-a-523	ebi-a-GCST90000025	Appendicular lean mass || id:ebi-a-GCST90000025	IDP dMRI TBSS ICVF Fornix cres+Stria terminalis L || id:ubm-a-523	Inverse variance weighted	2.97063	1	0.0847886
ubm-a-762	ebi-a-GCST90000025	Appendicular lean mass || id:ebi-a-GCST90000025	IDP dMRI ProbtrackX L2 unc r || id:ubm-a-762	Inverse variance weighted	3.10321	1	0.0781381
ubm-a-906	ebi-a-GCST90000025	Appendicular lean mass || id:ebi-a-GCST90000025	NODEamps100 0015 || id:ubm-a-906	Inverse variance weighted	5.65108	1	0.0174446
ubm-a-425	ebi-a-GCST90000025	Appendicular lean mass || id:ebi-a-GCST90000025	IDP dMRI TBSS L2 Cingulum hippocampus L || id:ubm-a-425	Inverse variance weighted	9.92056	1	0.00163443
ubm-a-653	ebi-a-GCST90000025	Appendicular lean mass || id:ebi-a-GCST90000025	IDP dMRI ProbtrackX FA unc l || id:ubm-a-653	Inverse variance weighted	1.20328	1	0.272668
ubm-a-810	ebi-a-GCST90000025	Appendicular lean mass || id:ebi-a-GCST90000025	IDP dMRI ProbtrackX ICVF ptr r || id:ubm-a-810	MR Egger	16.8109	1	4.12962e-05
ubm-a-810	ebi-a-GCST90000025	Appendicular lean mass || id:ebi-a-GCST90000025	IDP dMRI ProbtrackX ICVF ptr r || id:ubm-a-810	Inverse variance weighted	18.3326	2	0.0001045
ubm-a-148	ebi-a-GCST90000025	Appendicular lean mass || id:ebi-a-GCST90000025	IDP T1 FAST ROIs V cerebellum crus II || id:ubm-a-148	MR Egger	1.80144	1	0.179538
ubm-a-148	ebi-a-GCST90000025	Appendicular lean mass || id:ebi-a-GCST90000025	IDP T1 FAST ROIs V cerebellum crus II || id:ubm-a-148	Inverse variance weighted	6.47138	2	0.039333
ubm-a-172	ebi-a-GCST90000025	Appendicular lean mass || id:ebi-a-GCST90000025	IDP SWI T2star left pallidum || id:ubm-a-172	MR Egger	32.0264	4	1.88949e-06
ubm-a-172	ebi-a-GCST90000025	Appendicular lean mass || id:ebi-a-GCST90000025	IDP SWI T2star left pallidum || id:ubm-a-172	Inverse variance weighted	33.3509	5	3.20542e-06
ubm-a-280	ebi-a-GCST90000025	Appendicular lean mass || id:ebi-a-GCST90000025	IDP dMRI TBSS MD Cingulum hippocampus R || id:ubm-a-280	Inverse variance weighted	9.93225	1	0.00162408
ubm-a-293	ebi-a-GCST90000025	Appendicular lean mass || id:ebi-a-GCST90000025	IDP dMRI TBSS MO Pontine crossing tract || id:ubm-a-293	MR Egger	12.4943	4	0.0140301
ubm-a-293	ebi-a-GCST90000025	Appendicular lean mass || id:ebi-a-GCST90000025	IDP dMRI TBSS MO Pontine crossing tract || id:ubm-a-293	Inverse variance weighted	12.9374	5	0.0239723
ubm-a-510	ebi-a-GCST90000025	Appendicular lean mass || id:ebi-a-GCST90000025	IDP dMRI TBSS ICVF Posterior corona radiata R || id:ubm-a-510	Inverse variance weighted	10.0754	1	0.00150261
ubm-a-513	ebi-a-GCST90000025	Appendicular lean mass || id:ebi-a-GCST90000025	IDP dMRI TBSS ICVF Posterior thalamic radiation L || id:ubm-a-513	MR Egger	3.21966	1	0.0727587
ubm-a-513	ebi-a-GCST90000025	Appendicular lean mass || id:ebi-a-GCST90000025	IDP dMRI TBSS ICVF Posterior thalamic radiation L || id:ubm-a-513	Inverse variance weighted	8.74442	2	0.0126233
ubm-a-815	ebi-a-GCST90000025	Appendicular lean mass || id:ebi-a-GCST90000025	IDP dMRI ProbtrackX ICVF unc l || id:ubm-a-815	MR Egger	3.91449	2	0.141247
ubm-a-815	ebi-a-GCST90000025	Appendicular lean mass || id:ebi-a-GCST90000025	IDP dMRI ProbtrackX ICVF unc l || id:ubm-a-815	Inverse variance weighted	10.9955	3	0.0117501
ubm-a-121	ebi-a-GCST90000025	Appendicular lean mass || id:ebi-a-GCST90000025	IDP T1 FAST ROIs R occ pole || id:ubm-a-121	MR Egger	1.94538	1	0.163085
ubm-a-121	ebi-a-GCST90000025	Appendicular lean mass || id:ebi-a-GCST90000025	IDP T1 FAST ROIs R occ pole || id:ubm-a-121	Inverse variance weighted	3.10945	2	0.211247
ubm-a-669	ebi-a-GCST90000025	Appendicular lean mass || id:ebi-a-GCST90000025	IDP dMRI ProbtrackX MD ilf l || id:ubm-a-669	MR Egger	2.06617	1	0.150599
ubm-a-669	ebi-a-GCST90000025	Appendicular lean mass || id:ebi-a-GCST90000025	IDP dMRI ProbtrackX MD ilf l || id:ubm-a-669	Inverse variance weighted	10.0529	2	0.00656212
ubm-a-171	ebi-a-GCST90000025	Appendicular lean mass || id:ebi-a-GCST90000025	IDP SWI T2star right putamen || id:ubm-a-171	MR Egger	4.37133	6	0.62656
ubm-a-171	ebi-a-GCST90000025	Appendicular lean mass || id:ebi-a-GCST90000025	IDP SWI T2star right putamen || id:ubm-a-171	Inverse variance weighted	8.45427	7	0.294244
ubm-a-277	ebi-a-GCST90000025	Appendicular lean mass || id:ebi-a-GCST90000025	IDP dMRI TBSS MD External capsule L || id:ubm-a-277	Inverse variance weighted	0.35311	1	0.552358
ubm-a-777	ebi-a-GCST90000025	Appendicular lean mass || id:ebi-a-GCST90000025	IDP dMRI ProbtrackX L3 ilf l || id:ubm-a-777	Inverse variance weighted	9.8546	1	0.00169407
ubm-a-127	ebi-a-GCST90000025	Appendicular lean mass || id:ebi-a-GCST90000025	IDP T1 FAST ROIs R putamen || id:ubm-a-127	Inverse variance weighted	0.757937	1	0.383975
ubm-a-1721	ebi-a-GCST90000025	Appendicular lean mass || id:ebi-a-GCST90000025	NET100 0565 || id:ubm-a-1721	Inverse variance weighted	0.134771	1	0.713536
ubm-a-198	ebi-a-GCST90000025	Appendicular lean mass || id:ebi-a-GCST90000025	IDP dMRI TBSS FA Genu of corpus callosum || id:ubm-a-198	Inverse variance weighted	1.2205	1	0.269263
ubm-a-2915	ebi-a-GCST90000025	Appendicular lean mass || id:ebi-a-GCST90000025	a2009s rh S orbital med-olfact area || id:ubm-a-2915	Inverse variance weighted	0.970634	1	0.324522
ubm-a-499	ebi-a-GCST90000025	Appendicular lean mass || id:ebi-a-GCST90000025	IDP dMRI TBSS ICVF Cerebral peduncle L || id:ubm-a-499	MR Egger	2.51336	2	0.284597
ubm-a-499	ebi-a-GCST90000025	Appendicular lean mass || id:ebi-a-GCST90000025	IDP dMRI TBSS ICVF Cerebral peduncle L || id:ubm-a-499	Inverse variance weighted	5.43016	3	0.142876
ubm-a-711	ebi-a-GCST90000025	Appendicular lean mass || id:ebi-a-GCST90000025	IDP dMRI ProbtrackX L1 atr l || id:ubm-a-711	Inverse variance weighted	0.238223	1	0.625493
ubm-a-789	ebi-a-GCST90000025	Appendicular lean mass || id:ebi-a-GCST90000025	IDP dMRI ProbtrackX L3 unc r || id:ubm-a-789	Inverse variance weighted	3.10006	1	0.0782892
ubm-a-848	ebi-a-GCST90000025	Appendicular lean mass || id:ebi-a-GCST90000025	IDP dMRI ProbtrackX ISOVF cgc l || id:ubm-a-848	MR Egger	3.52663	1	0.0603903
ubm-a-848	ebi-a-GCST90000025	Appendicular lean mass || id:ebi-a-GCST90000025	IDP dMRI ProbtrackX ISOVF cgc l || id:ubm-a-848	Inverse variance weighted	6.01057	2	0.0495246
ubm-a-2651	ebi-a-GCST90000025	Appendicular lean mass || id:ebi-a-GCST90000025	IDP SWI T2star left putamen plus IDP SWI T2star right putamen || id:ubm-a-2651	MR Egger	12.1179	8	0.146021
ubm-a-2651	ebi-a-GCST90000025	Appendicular lean mass || id:ebi-a-GCST90000025	IDP SWI T2star left putamen plus IDP SWI T2star right putamen || id:ubm-a-2651	Inverse variance weighted	12.3968	9	0.191852
ubm-a-2829	ebi-a-GCST90000025	Appendicular lean mass || id:ebi-a-GCST90000025	DKTatlas rh lateraloccipital area || id:ubm-a-2829	Inverse variance weighted	2.01448	1	0.155804
ubm-a-458	ebi-a-GCST90000025	Appendicular lean mass || id:ebi-a-GCST90000025	IDP dMRI TBSS L3 Anterior corona radiata R || id:ubm-a-458	MR Egger	6.92973	1	0.00847743
ubm-a-458	ebi-a-GCST90000025	Appendicular lean mass || id:ebi-a-GCST90000025	IDP dMRI TBSS L3 Anterior corona radiata R || id:ubm-a-458	Inverse variance weighted	9.53709	2	0.00849272
ubm-a-647	ebi-a-GCST90000025	Appendicular lean mass || id:ebi-a-GCST90000025	IDP dMRI ProbtrackX FA ptr l || id:ubm-a-647	Inverse variance weighted	10.009	1	0.0015578
ubm-a-470	ebi-a-GCST90000025	Appendicular lean mass || id:ebi-a-GCST90000025	IDP dMRI TBSS L3 Cingulum cingulate gyrus R || id:ubm-a-470	MR Egger	8.49917	1	0.00355308
ubm-a-470	ebi-a-GCST90000025	Appendicular lean mass || id:ebi-a-GCST90000025	IDP dMRI TBSS L3 Cingulum cingulate gyrus R || id:ubm-a-470	Inverse variance weighted	11.675	2	0.00291614
ubm-a-643	ebi-a-GCST90000025	Appendicular lean mass || id:ebi-a-GCST90000025	IDP dMRI ProbtrackX FA ilf r || id:ubm-a-643	MR Egger	20.3891	1	6.31878e-06
ubm-a-643	ebi-a-GCST90000025	Appendicular lean mass || id:ebi-a-GCST90000025	IDP dMRI ProbtrackX FA ilf r || id:ubm-a-643	Inverse variance weighted	20.6873	2	3.21974e-05
ubm-a-735	ebi-a-GCST90000025	Appendicular lean mass || id:ebi-a-GCST90000025	IDP dMRI ProbtrackX L1 unc r || id:ubm-a-735	MR Egger	1.921	1	0.165746
ubm-a-735	ebi-a-GCST90000025	Appendicular lean mass || id:ebi-a-GCST90000025	IDP dMRI ProbtrackX L1 unc r || id:ubm-a-735	Inverse variance weighted	5.16787	2	0.0754766
ubm-a-749	ebi-a-GCST90000025	Appendicular lean mass || id:ebi-a-GCST90000025	IDP dMRI ProbtrackX L2 ifo r || id:ubm-a-749	Inverse variance weighted	9.26327	1	0.00233796
ubm-a-1834	ebi-a-GCST90000025	Appendicular lean mass || id:ebi-a-GCST90000025	NET100 0678 || id:ubm-a-1834	Inverse variance weighted	1.13624	1	0.286449
ubm-a-208	ebi-a-GCST90000025	Appendicular lean mass || id:ebi-a-GCST90000025	IDP dMRI TBSS FA Superior cerebellar peduncle R || id:ubm-a-208	Inverse variance weighted	5.35342	1	0.0206816
ubm-a-2776	ebi-a-GCST90000025	Appendicular lean mass || id:ebi-a-GCST90000025	a2009s lh G precuneus area || id:ubm-a-2776	Inverse variance weighted	3.18235	1	0.0744376
ubm-a-651	ebi-a-GCST90000025	Appendicular lean mass || id:ebi-a-GCST90000025	IDP dMRI ProbtrackX FA str l || id:ubm-a-651	Inverse variance weighted	6.97171	1	0.00828083
ubm-a-656	ebi-a-GCST90000025	Appendicular lean mass || id:ebi-a-GCST90000025	IDP dMRI ProbtrackX MD ar r || id:ubm-a-656	Inverse variance weighted	0.370053	1	0.542976
ubm-a-921	ebi-a-GCST90000025	Appendicular lean mass || id:ebi-a-GCST90000025	NODEamps100 0030 || id:ubm-a-921	Inverse variance weighted	1.61048	1	0.204425
ubm-a-2011	ebi-a-GCST90000025	Appendicular lean mass || id:ebi-a-GCST90000025	NET100 0855 || id:ubm-a-2011	Inverse variance weighted	3.44436	1	0.0634679
ubm-a-3025	ebi-a-GCST90000025	Appendicular lean mass || id:ebi-a-GCST90000025	a2009s lh S postcentral thickness || id:ubm-a-3025	Inverse variance weighted	3.38584	1	0.0657585
ubm-a-3053	ebi-a-GCST90000025	Appendicular lean mass || id:ebi-a-GCST90000025	DKTatlas rh posteriorcingulate thickness || id:ubm-a-3053	Inverse variance weighted	0.233507	1	0.628935
ubm-a-649	ebi-a-GCST90000025	Appendicular lean mass || id:ebi-a-GCST90000025	IDP dMRI ProbtrackX FA slf l || id:ubm-a-649	Inverse variance weighted	9.5639	1	0.00198441
ubm-a-706	ebi-a-GCST90000025	Appendicular lean mass || id:ebi-a-GCST90000025	IDP dMRI ProbtrackX MO str r || id:ubm-a-706	Inverse variance weighted	1.64584	1	0.199526
ubm-a-757	ebi-a-GCST90000025	Appendicular lean mass || id:ebi-a-GCST90000025	IDP dMRI ProbtrackX L2 slf l || id:ubm-a-757	Inverse variance weighted	9.54071	1	0.00200964
ubm-a-806	ebi-a-GCST90000025	Appendicular lean mass || id:ebi-a-GCST90000025	IDP dMRI ProbtrackX ICVF mcp || id:ubm-a-806	MR Egger	4.28238	2	0.117515
ubm-a-806	ebi-a-GCST90000025	Appendicular lean mass || id:ebi-a-GCST90000025	IDP dMRI ProbtrackX ICVF mcp || id:ubm-a-806	Inverse variance weighted	11.5604	3	0.00905112
ubm-a-816	ebi-a-GCST90000025	Appendicular lean mass || id:ebi-a-GCST90000025	IDP dMRI ProbtrackX ICVF unc r || id:ubm-a-816	Inverse variance weighted	10.7504	1	0.00104257
ubm-a-931	ebi-a-GCST90000025	Appendicular lean mass || id:ebi-a-GCST90000025	NODEamps100 0040 || id:ubm-a-931	Inverse variance weighted	2.8519	1	0.091266
ubm-a-1892	ebi-a-GCST90000025	Appendicular lean mass || id:ebi-a-GCST90000025	NET100 0736 || id:ubm-a-1892	Inverse variance weighted	1.54139	1	0.214411
ubm-a-390	ebi-a-GCST90000025	Appendicular lean mass || id:ebi-a-GCST90000025	IDP dMRI TBSS L2 Genu of corpus callosum || id:ubm-a-390	MR Egger	0.439423	1	0.507401
ubm-a-390	ebi-a-GCST90000025	Appendicular lean mass || id:ebi-a-GCST90000025	IDP dMRI TBSS L2 Genu of corpus callosum || id:ubm-a-390	Inverse variance weighted	3.28549	2	0.193448
ubm-a-613	ebi-a-GCST90000025	Appendicular lean mass || id:ebi-a-GCST90000025	IDP dMRI TBSS ISOVF External capsule L || id:ubm-a-613	MR Egger	1.61706	1	0.203502
ubm-a-613	ebi-a-GCST90000025	Appendicular lean mass || id:ebi-a-GCST90000025	IDP dMRI TBSS ISOVF External capsule L || id:ubm-a-613	Inverse variance weighted	6.19023	2	0.0452698
ubm-a-141	ebi-a-GCST90000025	Appendicular lean mass || id:ebi-a-GCST90000025	IDP T1 FAST ROIs L cerebellum VI || id:ubm-a-141	Inverse variance weighted	1.73864	1	0.187312
ubm-a-230	ebi-a-GCST90000025	Appendicular lean mass || id:ebi-a-GCST90000025	IDP dMRI TBSS FA Cingulum cingulate gyrus R || id:ubm-a-230	MR Egger	2.491	1	0.114499
ubm-a-230	ebi-a-GCST90000025	Appendicular lean mass || id:ebi-a-GCST90000025	IDP dMRI TBSS FA Cingulum cingulate gyrus R || id:ubm-a-230	Inverse variance weighted	9.43369	2	0.00894333
ubm-a-2649	ebi-a-GCST90000025	Appendicular lean mass || id:ebi-a-GCST90000025	IDP SWI T2star left thalamus plus IDP SWI T2star right thalamus || id:ubm-a-2649	Inverse variance weighted	4.6097	1	0.0317916
ubm-a-2734	ebi-a-GCST90000025	Appendicular lean mass || id:ebi-a-GCST90000025	DKTatlas lh postcentral area || id:ubm-a-2734	MR Egger	0.0106502	1	0.917804
ubm-a-2734	ebi-a-GCST90000025	Appendicular lean mass || id:ebi-a-GCST90000025	DKTatlas lh postcentral area || id:ubm-a-2734	Inverse variance weighted	0.24386	2	0.88521
ubm-a-285	ebi-a-GCST90000025	Appendicular lean mass || id:ebi-a-GCST90000025	IDP dMRI TBSS MD Superior longitudinal fasciculus L || id:ubm-a-285	MR Egger	3.96645	1	0.0464157
ubm-a-285	ebi-a-GCST90000025	Appendicular lean mass || id:ebi-a-GCST90000025	IDP dMRI TBSS MD Superior longitudinal fasciculus L || id:ubm-a-285	Inverse variance weighted	9.2778	2	0.00966832
ubm-a-410	ebi-a-GCST90000025	Appendicular lean mass || id:ebi-a-GCST90000025	IDP dMRI TBSS L2 Anterior corona radiata R || id:ubm-a-410	Inverse variance weighted	9.55035	1	0.00199911
ubm-a-811	ebi-a-GCST90000025	Appendicular lean mass || id:ebi-a-GCST90000025	IDP dMRI ProbtrackX ICVF slf l || id:ubm-a-811	MR Egger	5.89829	1	0.0151556
ubm-a-811	ebi-a-GCST90000025	Appendicular lean mass || id:ebi-a-GCST90000025	IDP dMRI ProbtrackX ICVF slf l || id:ubm-a-811	Inverse variance weighted	10.1371	2	0.00629155
ubm-a-494	ebi-a-GCST90000025	Appendicular lean mass || id:ebi-a-GCST90000025	IDP dMRI TBSS ICVF Inferior cerebellar peduncle R || id:ubm-a-494	MR Egger	3.71882	2	0.155765
ubm-a-494	ebi-a-GCST90000025	Appendicular lean mass || id:ebi-a-GCST90000025	IDP dMRI TBSS ICVF Inferior cerebellar peduncle R || id:ubm-a-494	Inverse variance weighted	9.90849	3	0.0193603
ubm-a-668	ebi-a-GCST90000025	Appendicular lean mass || id:ebi-a-GCST90000025	IDP dMRI ProbtrackX MD ifo r || id:ubm-a-668	MR Egger	2.36508	1	0.124078
ubm-a-668	ebi-a-GCST90000025	Appendicular lean mass || id:ebi-a-GCST90000025	IDP dMRI ProbtrackX MD ifo r || id:ubm-a-668	Inverse variance weighted	9.90512	2	0.00706532
ubm-a-677	ebi-a-GCST90000025	Appendicular lean mass || id:ebi-a-GCST90000025	IDP dMRI ProbtrackX MD slf r || id:ubm-a-677	Inverse variance weighted	9.25563	1	0.00234772
ubm-a-722	ebi-a-GCST90000025	Appendicular lean mass || id:ebi-a-GCST90000025	IDP dMRI ProbtrackX L1 ifo r || id:ubm-a-722	Inverse variance weighted	2.77336	1	0.0958446
ubm-a-748	ebi-a-GCST90000025	Appendicular lean mass || id:ebi-a-GCST90000025	IDP dMRI ProbtrackX L2 ifo l || id:ubm-a-748	Inverse variance weighted	9.50053	1	0.00205412
ubm-a-147	ebi-a-GCST90000025	Appendicular lean mass || id:ebi-a-GCST90000025	IDP T1 FAST ROIs L cerebellum crus II || id:ubm-a-147	MR Egger	0.0111911	1	0.915751
ubm-a-147	ebi-a-GCST90000025	Appendicular lean mass || id:ebi-a-GCST90000025	IDP T1 FAST ROIs L cerebellum crus II || id:ubm-a-147	Inverse variance weighted	0.266486	2	0.875252
ubm-a-237	ebi-a-GCST90000025	Appendicular lean mass || id:ebi-a-GCST90000025	IDP dMRI TBSS FA Superior longitudinal fasciculus L || id:ubm-a-237	Inverse variance weighted	1.6371	1	0.200724
ubm-a-3142	ebi-a-GCST90000025	Appendicular lean mass || id:ebi-a-GCST90000025	netmat ICA 09Aug2017 002 || id:ubm-a-3142	MR Egger	1.7012	1	0.192131
ubm-a-3142	ebi-a-GCST90000025	Appendicular lean mass || id:ebi-a-GCST90000025	netmat ICA 09Aug2017 002 || id:ubm-a-3142	Inverse variance weighted	2.16384	2	0.338944
ubm-a-424	ebi-a-GCST90000025	Appendicular lean mass || id:ebi-a-GCST90000025	IDP dMRI TBSS L2 Cingulum hippocampus R || id:ubm-a-424	MR Egger	3.29579	1	0.0694578
ubm-a-424	ebi-a-GCST90000025	Appendicular lean mass || id:ebi-a-GCST90000025	IDP dMRI TBSS L2 Cingulum hippocampus R || id:ubm-a-424	Inverse variance weighted	9.80422	2	0.00743087
ubm-a-793	ebi-a-GCST90000025	Appendicular lean mass || id:ebi-a-GCST90000025	IDP dMRI ProbtrackX ICVF atr r || id:ubm-a-793	MR Egger	4.28124	2	0.117582
ubm-a-793	ebi-a-GCST90000025	Appendicular lean mass || id:ebi-a-GCST90000025	IDP dMRI ProbtrackX ICVF atr r || id:ubm-a-793	Inverse variance weighted	17.3023	3	0.000612439
ubm-a-929	ebi-a-GCST90000025	Appendicular lean mass || id:ebi-a-GCST90000025	NODEamps100 0038 || id:ubm-a-929	MR Egger	0.569236	1	0.450563
ubm-a-929	ebi-a-GCST90000025	Appendicular lean mass || id:ebi-a-GCST90000025	NODEamps100 0038 || id:ubm-a-929	Inverse variance weighted	9.52029	2	0.00856437
ubm-a-1543	ebi-a-GCST90000025	Appendicular lean mass || id:ebi-a-GCST90000025	NET100 0387 || id:ubm-a-1543	Inverse variance weighted	0.419381	1	0.517246
ubm-a-271	ebi-a-GCST90000025	Appendicular lean mass || id:ebi-a-GCST90000025	IDP dMRI TBSS MD Posterior corona radiata L || id:ubm-a-271	Inverse variance weighted	7.67796	1	0.00558994
ubm-a-2737	ebi-a-GCST90000025	Appendicular lean mass || id:ebi-a-GCST90000025	DKTatlas lh precuneus area || id:ubm-a-2737	MR Egger	0.278679	1	0.597568
ubm-a-2737	ebi-a-GCST90000025	Appendicular lean mass || id:ebi-a-GCST90000025	DKTatlas lh precuneus area || id:ubm-a-2737	Inverse variance weighted	5.24491	2	0.0726243
ubm-a-561	ebi-a-GCST90000025	Appendicular lean mass || id:ebi-a-GCST90000025	IDP dMRI TBSS OD Posterior thalamic radiation L || id:ubm-a-561	MR Egger	0.168632	1	0.681331
ubm-a-561	ebi-a-GCST90000025	Appendicular lean mass || id:ebi-a-GCST90000025	IDP dMRI TBSS OD Posterior thalamic radiation L || id:ubm-a-561	Inverse variance weighted	0.186647	2	0.910899
ubm-a-742	ebi-a-GCST90000025	Appendicular lean mass || id:ebi-a-GCST90000025	IDP dMRI ProbtrackX L2 cgh l || id:ubm-a-742	Inverse variance weighted	1.50743	1	0.219531
ubm-a-804	ebi-a-GCST90000025	Appendicular lean mass || id:ebi-a-GCST90000025	IDP dMRI ProbtrackX ICVF ilf l || id:ubm-a-804	MR Egger	6.99564	2	0.0302633
ubm-a-804	ebi-a-GCST90000025	Appendicular lean mass || id:ebi-a-GCST90000025	IDP dMRI ProbtrackX ICVF ilf l || id:ubm-a-804	Inverse variance weighted	11.2449	3	0.0104725
ubm-a-477	ebi-a-GCST90000025	Appendicular lean mass || id:ebi-a-GCST90000025	IDP dMRI TBSS L3 Superior longitudinal fasciculus L || id:ubm-a-477	Inverse variance weighted	9.11878	1	0.00252998
ubm-a-667	ebi-a-GCST90000025	Appendicular lean mass || id:ebi-a-GCST90000025	IDP dMRI ProbtrackX MD ifo l || id:ubm-a-667	MR Egger	0.820814	1	0.364942
ubm-a-667	ebi-a-GCST90000025	Appendicular lean mass || id:ebi-a-GCST90000025	IDP dMRI ProbtrackX MD ifo l || id:ubm-a-667	Inverse variance weighted	10.1775	2	0.00616577
ubm-a-791	ebi-a-GCST90000025	Appendicular lean mass || id:ebi-a-GCST90000025	IDP dMRI ProbtrackX ICVF ar r || id:ubm-a-791	MR Egger	3.17737	1	0.0746647
ubm-a-791	ebi-a-GCST90000025	Appendicular lean mass || id:ebi-a-GCST90000025	IDP dMRI ProbtrackX ICVF ar r || id:ubm-a-791	Inverse variance weighted	9.65882	2	0.00799123
ubm-a-792	ebi-a-GCST90000025	Appendicular lean mass || id:ebi-a-GCST90000025	IDP dMRI ProbtrackX ICVF atr l || id:ubm-a-792	MR Egger	4.15247	1	0.0415739
ubm-a-792	ebi-a-GCST90000025	Appendicular lean mass || id:ebi-a-GCST90000025	IDP dMRI ProbtrackX ICVF atr l || id:ubm-a-792	Inverse variance weighted	10.679	2	0.00479831
ubm-a-930	ebi-a-GCST90000025	Appendicular lean mass || id:ebi-a-GCST90000025	NODEamps100 0039 || id:ubm-a-930	Inverse variance weighted	0.698238	1	0.403377
ubm-a-131	ebi-a-GCST90000025	Appendicular lean mass || id:ebi-a-GCST90000025	IDP T1 FAST ROIs R hippocampus || id:ubm-a-131	Inverse variance weighted	2.40741	1	0.120762
ubm-a-731	ebi-a-GCST90000025	Appendicular lean mass || id:ebi-a-GCST90000025	IDP dMRI ProbtrackX L1 slf r || id:ubm-a-731	Inverse variance weighted	0.893951	1	0.344409
ubm-a-9	ebi-a-GCST90000025	Appendicular lean mass || id:ebi-a-GCST90000025	IDP T1 SIENAX brain-normalised volume || id:ubm-a-9	Inverse variance weighted	0.504786	1	0.477405
ubm-a-226	ebi-a-GCST90000025	Appendicular lean mass || id:ebi-a-GCST90000025	IDP dMRI TBSS FA Sagittal stratum R || id:ubm-a-226	Inverse variance weighted	5.32973	1	0.0209646
ubm-a-274	ebi-a-GCST90000025	Appendicular lean mass || id:ebi-a-GCST90000025	IDP dMRI TBSS MD Sagittal stratum R || id:ubm-a-274	Inverse variance weighted	9.1495	1	0.00248786
ubm-a-723	ebi-a-GCST90000025	Appendicular lean mass || id:ebi-a-GCST90000025	IDP dMRI ProbtrackX L1 ilf l || id:ubm-a-723	MR Egger	7.0349	1	0.00799364
ubm-a-723	ebi-a-GCST90000025	Appendicular lean mass || id:ebi-a-GCST90000025	IDP dMRI ProbtrackX L1 ilf l || id:ubm-a-723	Inverse variance weighted	9.49482	2	0.00867412
ubm-a-125	ebi-a-GCST90000025	Appendicular lean mass || id:ebi-a-GCST90000025	IDP T1 FAST ROIs R caudate || id:ubm-a-125	Inverse variance weighted	1.19673	1	0.273977
ubm-a-130	ebi-a-GCST90000025	Appendicular lean mass || id:ebi-a-GCST90000025	IDP T1 FAST ROIs L hippocampus || id:ubm-a-130	Inverse variance weighted	6.01276	1	0.0142028
ubm-a-265	ebi-a-GCST90000025	Appendicular lean mass || id:ebi-a-GCST90000025	IDP dMRI TBSS MD Retrolenticular part of internal capsule L || id:ubm-a-265	Inverse variance weighted	7.64092	1	0.00570588
ubm-a-266	ebi-a-GCST90000025	Appendicular lean mass || id:ebi-a-GCST90000025	IDP dMRI TBSS MD Anterior corona radiata R || id:ubm-a-266	Inverse variance weighted	9.4981	1	0.00205685
ubm-a-281	ebi-a-GCST90000025	Appendicular lean mass || id:ebi-a-GCST90000025	IDP dMRI TBSS MD Cingulum hippocampus L || id:ubm-a-281	Inverse variance weighted	10.0421	1	0.00153002
ubm-a-272	ebi-a-GCST90000025	Appendicular lean mass || id:ebi-a-GCST90000025	IDP dMRI TBSS MD Posterior thalamic radiation R || id:ubm-a-272	Inverse variance weighted	7.19821	1	0.00729764
ubm-a-2840	ebi-a-GCST90000025	Appendicular lean mass || id:ebi-a-GCST90000025	DKTatlas rh postcentral area || id:ubm-a-2840	Inverse variance weighted	0.0472096	1	0.827992
ubm-a-840	ebi-a-GCST90000025	Appendicular lean mass || id:ebi-a-GCST90000025	IDP dMRI ProbtrackX OD str l || id:ubm-a-840	MR Egger	1.60282	1	0.205504
ubm-a-840	ebi-a-GCST90000025	Appendicular lean mass || id:ebi-a-GCST90000025	IDP dMRI ProbtrackX OD str l || id:ubm-a-840	Inverse variance weighted	3.02462	2	0.2204
ubm-a-873	ebi-a-GCST90000025	Appendicular lean mass || id:ebi-a-GCST90000025	NODEamps25 0003 || id:ubm-a-873	Inverse variance weighted	5.90774	1	0.0150745
ubm-a-2650	ebi-a-GCST90000025	Appendicular lean mass || id:ebi-a-GCST90000025	IDP SWI T2star left caudate plus IDP SWI T2star right caudate || id:ubm-a-2650	MR Egger	16.1301	3	0.00106644
ubm-a-2650	ebi-a-GCST90000025	Appendicular lean mass || id:ebi-a-GCST90000025	IDP SWI T2star left caudate plus IDP SWI T2star right caudate || id:ubm-a-2650	Inverse variance weighted	16.3166	4	0.00262241
ubm-a-440	ebi-a-GCST90000025	Appendicular lean mass || id:ebi-a-GCST90000025	IDP dMRI TBSS L3 Splenium of corpus callosum || id:ubm-a-440	MR Egger	0.317604	1	0.573051
ubm-a-440	ebi-a-GCST90000025	Appendicular lean mass || id:ebi-a-GCST90000025	IDP dMRI TBSS L3 Splenium of corpus callosum || id:ubm-a-440	Inverse variance weighted	8.66801	2	0.0131149
ubm-a-473	ebi-a-GCST90000025	Appendicular lean mass || id:ebi-a-GCST90000025	IDP dMRI TBSS L3 Cingulum hippocampus L || id:ubm-a-473	MR Egger	4.73471	1	0.0295598
ubm-a-473	ebi-a-GCST90000025	Appendicular lean mass || id:ebi-a-GCST90000025	IDP dMRI TBSS L3 Cingulum hippocampus L || id:ubm-a-473	Inverse variance weighted	10.039	2	0.00660785
ubm-a-546	ebi-a-GCST90000025	Appendicular lean mass || id:ebi-a-GCST90000025	IDP dMRI TBSS OD Cerebral peduncle R || id:ubm-a-546	Inverse variance weighted	10.1783	1	0.00142102
ubm-a-681	ebi-a-GCST90000025	Appendicular lean mass || id:ebi-a-GCST90000025	IDP dMRI ProbtrackX MD unc r || id:ubm-a-681	Inverse variance weighted	3.10445	1	0.0780785
ubm-a-882	ebi-a-GCST90000025	Appendicular lean mass || id:ebi-a-GCST90000025	NODEamps25 0012 || id:ubm-a-882	Inverse variance weighted	2.6756	1	0.101897
ubm-a-2863	ebi-a-GCST90000025	Appendicular lean mass || id:ebi-a-GCST90000025	a2009s rh G cuneus area || id:ubm-a-2863	Inverse variance weighted	4.84297	1	0.027759
ubm-a-3	ebi-a-GCST90000025	Appendicular lean mass || id:ebi-a-GCST90000025	IDP T1 SIENAX CSF normalised volume || id:ubm-a-3	MR Egger	23.2094	2	9.12333e-06
ubm-a-3	ebi-a-GCST90000025	Appendicular lean mass || id:ebi-a-GCST90000025	IDP T1 SIENAX CSF normalised volume || id:ubm-a-3	Inverse variance weighted	23.5707	3	3.07029e-05
ubm-a-327	ebi-a-GCST90000025	Appendicular lean mass || id:ebi-a-GCST90000025	IDP dMRI TBSS MO Cingulum cingulate gyrus L || id:ubm-a-327	Inverse variance weighted	2.16666	1	0.141032
ubm-a-468	ebi-a-GCST90000025	Appendicular lean mass || id:ebi-a-GCST90000025	IDP dMRI TBSS L3 External capsule R || id:ubm-a-468	Inverse variance weighted	0.0992815	1	0.752694
ubm-a-168	ebi-a-GCST90000025	Appendicular lean mass || id:ebi-a-GCST90000025	IDP SWI T2star left caudate || id:ubm-a-168	MR Egger	8.62229	4	0.0712659
ubm-a-168	ebi-a-GCST90000025	Appendicular lean mass || id:ebi-a-GCST90000025	IDP SWI T2star left caudate || id:ubm-a-168	Inverse variance weighted	24.1031	5	0.000207427
ubm-a-209	ebi-a-GCST90000025	Appendicular lean mass || id:ebi-a-GCST90000025	IDP dMRI TBSS FA Superior cerebellar peduncle L || id:ubm-a-209	Inverse variance weighted	4.89389	1	0.026952
ubm-a-2666	ebi-a-GCST90000025	Appendicular lean mass || id:ebi-a-GCST90000025	volume Brain-Stem || id:ubm-a-2666	Inverse variance weighted	0.945047	1	0.330983
ubm-a-857	ebi-a-GCST90000025	Appendicular lean mass || id:ebi-a-GCST90000025	IDP dMRI ProbtrackX ISOVF ifo r || id:ubm-a-857	Inverse variance weighted	0.383714	1	0.535622
ubm-a-267	ebi-a-GCST90000025	Appendicular lean mass || id:ebi-a-GCST90000025	IDP dMRI TBSS MD Anterior corona radiata L || id:ubm-a-267	Inverse variance weighted	9.81981	1	0.00172642
ubm-a-2852	ebi-a-GCST90000025	Appendicular lean mass || id:ebi-a-GCST90000025	DKTatlas rh WhiteSurfArea area || id:ubm-a-2852	Inverse variance weighted	0.682379	1	0.408769
ubm-a-467	ebi-a-GCST90000025	Appendicular lean mass || id:ebi-a-GCST90000025	IDP dMRI TBSS L3 Sagittal stratum L || id:ubm-a-467	Inverse variance weighted	10.123	1	0.00146429
ubm-a-628	ebi-a-GCST90000025	Appendicular lean mass || id:ebi-a-GCST90000025	IDP dMRI ProbtrackX FA ar l || id:ubm-a-628	Inverse variance weighted	1.24935	1	0.263677
ubm-a-758	ebi-a-GCST90000025	Appendicular lean mass || id:ebi-a-GCST90000025	IDP dMRI ProbtrackX L2 slf r || id:ubm-a-758	Inverse variance weighted	8.99643	1	0.00270508
ubm-a-865	ebi-a-GCST90000025	Appendicular lean mass || id:ebi-a-GCST90000025	IDP dMRI ProbtrackX ISOVF slf l || id:ubm-a-865	MR Egger	12.6805	2	0.00176389
ubm-a-865	ebi-a-GCST90000025	Appendicular lean mass || id:ebi-a-GCST90000025	IDP dMRI ProbtrackX ISOVF slf l || id:ubm-a-865	Inverse variance weighted	13.4278	3	0.00379712
ubm-a-224	ebi-a-GCST90000025	Appendicular lean mass || id:ebi-a-GCST90000025	IDP dMRI TBSS FA Posterior thalamic radiation R || id:ubm-a-224	Inverse variance weighted	7.68985	1	0.00555323
ubm-a-246	ebi-a-GCST90000025	Appendicular lean mass || id:ebi-a-GCST90000025	IDP dMRI TBSS MD Genu of corpus callosum || id:ubm-a-246	Inverse variance weighted	1.09599	1	0.295149
ubm-a-448	ebi-a-GCST90000025	Appendicular lean mass || id:ebi-a-GCST90000025	IDP dMRI TBSS L3 Superior cerebellar peduncle R || id:ubm-a-448	Inverse variance weighted	5.01069	1	0.0251913
ubm-a-481	ebi-a-GCST90000025	Appendicular lean mass || id:ebi-a-GCST90000025	IDP dMRI TBSS L3 Uncinate fasciculus L || id:ubm-a-481	MR Egger	2.5501	1	0.110287
ubm-a-481	ebi-a-GCST90000025	Appendicular lean mass || id:ebi-a-GCST90000025	IDP dMRI TBSS L3 Uncinate fasciculus L || id:ubm-a-481	Inverse variance weighted	3.3761	2	0.18488
ubm-a-484	ebi-a-GCST90000025	Appendicular lean mass || id:ebi-a-GCST90000025	IDP dMRI TBSS ICVF Middle cerebellar peduncle || id:ubm-a-484	MR Egger	6.12593	3	0.105642
ubm-a-484	ebi-a-GCST90000025	Appendicular lean mass || id:ebi-a-GCST90000025	IDP dMRI TBSS ICVF Middle cerebellar peduncle || id:ubm-a-484	Inverse variance weighted	8.97484	4	0.0617313
ubm-a-807	ebi-a-GCST90000025	Appendicular lean mass || id:ebi-a-GCST90000025	IDP dMRI ProbtrackX ICVF ml l || id:ubm-a-807	Inverse variance weighted	1.10722	1	0.292686
ubm-a-276	ebi-a-GCST90000025	Appendicular lean mass || id:ebi-a-GCST90000025	IDP dMRI TBSS MD External capsule R || id:ubm-a-276	Inverse variance weighted	0.169509	1	0.680549
ubm-a-502	ebi-a-GCST90000025	Appendicular lean mass || id:ebi-a-GCST90000025	IDP dMRI TBSS ICVF Posterior limb of internal capsule R || id:ubm-a-502	MR Egger	3.77524	2	0.151432
ubm-a-502	ebi-a-GCST90000025	Appendicular lean mass || id:ebi-a-GCST90000025	IDP dMRI TBSS ICVF Posterior limb of internal capsule R || id:ubm-a-502	Inverse variance weighted	9.22615	3	0.0264305
ubm-a-503	ebi-a-GCST90000025	Appendicular lean mass || id:ebi-a-GCST90000025	IDP dMRI TBSS ICVF Posterior limb of internal capsule L || id:ubm-a-503	MR Egger	4.35694	2	0.113215
ubm-a-503	ebi-a-GCST90000025	Appendicular lean mass || id:ebi-a-GCST90000025	IDP dMRI TBSS ICVF Posterior limb of internal capsule L || id:ubm-a-503	Inverse variance weighted	10.9688	3	0.0118958
ubm-a-642	ebi-a-GCST90000025	Appendicular lean mass || id:ebi-a-GCST90000025	IDP dMRI ProbtrackX FA ilf l || id:ubm-a-642	MR Egger	0.400675	1	0.526741
ubm-a-642	ebi-a-GCST90000025	Appendicular lean mass || id:ebi-a-GCST90000025	IDP dMRI ProbtrackX FA ilf l || id:ubm-a-642	Inverse variance weighted	10.882	2	0.00433525
ubm-a-660	ebi-a-GCST90000025	Appendicular lean mass || id:ebi-a-GCST90000025	IDP dMRI ProbtrackX MD cgc r || id:ubm-a-660	MR Egger	6.91145	1	0.00856454
ubm-a-660	ebi-a-GCST90000025	Appendicular lean mass || id:ebi-a-GCST90000025	IDP dMRI ProbtrackX MD cgc r || id:ubm-a-660	Inverse variance weighted	13.6745	2	0.00107307
ubm-a-1965	ebi-a-GCST90000025	Appendicular lean mass || id:ebi-a-GCST90000025	NET100 0809 || id:ubm-a-1965	Inverse variance weighted	1.20044	1	0.273234
ubm-a-278	ebi-a-GCST90000025	Appendicular lean mass || id:ebi-a-GCST90000025	IDP dMRI TBSS MD Cingulum cingulate gyrus R || id:ubm-a-278	MR Egger	6.57049	1	0.0103683
ubm-a-278	ebi-a-GCST90000025	Appendicular lean mass || id:ebi-a-GCST90000025	IDP dMRI TBSS MD Cingulum cingulate gyrus R || id:ubm-a-278	Inverse variance weighted	13.7627	2	0.00102673
ubm-a-406	ebi-a-GCST90000025	Appendicular lean mass || id:ebi-a-GCST90000025	IDP dMRI TBSS L2 Posterior limb of internal capsule R || id:ubm-a-406	Inverse variance weighted	5.85488	1	0.0155339
ubm-a-498	ebi-a-GCST90000025	Appendicular lean mass || id:ebi-a-GCST90000025	IDP dMRI TBSS ICVF Cerebral peduncle R || id:ubm-a-498	MR Egger	4.41737	3	0.21978
ubm-a-498	ebi-a-GCST90000025	Appendicular lean mass || id:ebi-a-GCST90000025	IDP dMRI TBSS ICVF Cerebral peduncle R || id:ubm-a-498	Inverse variance weighted	4.82161	4	0.306096
ubm-a-918	ebi-a-GCST90000025	Appendicular lean mass || id:ebi-a-GCST90000025	NODEamps100 0027 || id:ubm-a-918	Inverse variance weighted	0.396589	1	0.528856
ubm-a-1620	ebi-a-GCST90000025	Appendicular lean mass || id:ebi-a-GCST90000025	NET100 0464 || id:ubm-a-1620	MR Egger	1.39179	1	0.238102
ubm-a-1620	ebi-a-GCST90000025	Appendicular lean mass || id:ebi-a-GCST90000025	NET100 0464 || id:ubm-a-1620	Inverse variance weighted	1.45376	2	0.483415
ubm-a-173	ebi-a-GCST90000025	Appendicular lean mass || id:ebi-a-GCST90000025	IDP SWI T2star right pallidum || id:ubm-a-173	MR Egger	8.15435	5	0.147932
ubm-a-173	ebi-a-GCST90000025	Appendicular lean mass || id:ebi-a-GCST90000025	IDP SWI T2star right pallidum || id:ubm-a-173	Inverse variance weighted	20.1673	6	0.00258572
ubm-a-200	ebi-a-GCST90000025	Appendicular lean mass || id:ebi-a-GCST90000025	IDP dMRI TBSS FA Splenium of corpus callosum || id:ubm-a-200	MR Egger	0.425833	2	0.808224
ubm-a-200	ebi-a-GCST90000025	Appendicular lean mass || id:ebi-a-GCST90000025	IDP dMRI TBSS FA Splenium of corpus callosum || id:ubm-a-200	Inverse variance weighted	11.7532	3	0.00827835
ubm-a-268	ebi-a-GCST90000025	Appendicular lean mass || id:ebi-a-GCST90000025	IDP dMRI TBSS MD Superior corona radiata R || id:ubm-a-268	Inverse variance weighted	9.50478	1	0.00204937
ubm-a-541	ebi-a-GCST90000025	Appendicular lean mass || id:ebi-a-GCST90000025	IDP dMRI TBSS OD Medial lemniscus L || id:ubm-a-541	Inverse variance weighted	2.38033	1	0.122871
ubm-a-774	ebi-a-GCST90000025	Appendicular lean mass || id:ebi-a-GCST90000025	IDP dMRI ProbtrackX L3 fmi || id:ubm-a-774	MR Egger	5.87185	1	0.0153849
ubm-a-774	ebi-a-GCST90000025	Appendicular lean mass || id:ebi-a-GCST90000025	IDP dMRI ProbtrackX L3 fmi || id:ubm-a-774	Inverse variance weighted	9.7933	2	0.00747158
ubm-a-893	ebi-a-GCST90000025	Appendicular lean mass || id:ebi-a-GCST90000025	NODEamps100 0002 || id:ubm-a-893	Inverse variance weighted	11.0162	1	0.00090321
ubm-a-289	ebi-a-GCST90000025	Appendicular lean mass || id:ebi-a-GCST90000025	IDP dMRI TBSS MD Uncinate fasciculus L || id:ubm-a-289	Inverse variance weighted	0.639009	1	0.42407
ubm-a-400	ebi-a-GCST90000025	Appendicular lean mass || id:ebi-a-GCST90000025	IDP dMRI TBSS L2 Superior cerebellar peduncle R || id:ubm-a-400	Inverse variance weighted	5.2086	1	0.0224754
ubm-a-750	ebi-a-GCST90000025	Appendicular lean mass || id:ebi-a-GCST90000025	IDP dMRI ProbtrackX L2 ilf l || id:ubm-a-750	Inverse variance weighted	9.62267	1	0.0019219
ubm-a-802	ebi-a-GCST90000025	Appendicular lean mass || id:ebi-a-GCST90000025	IDP dMRI ProbtrackX ICVF ifo l || id:ubm-a-802	MR Egger	5.93911	1	0.0148085
ubm-a-802	ebi-a-GCST90000025	Appendicular lean mass || id:ebi-a-GCST90000025	IDP dMRI ProbtrackX ICVF ifo l || id:ubm-a-802	Inverse variance weighted	10.4658	2	0.00533792
ubm-a-135	ebi-a-GCST90000025	Appendicular lean mass || id:ebi-a-GCST90000025	IDP T1 FAST ROIs R ventral striatum || id:ubm-a-135	MR Egger	18.8439	1	1.41862e-05
ubm-a-135	ebi-a-GCST90000025	Appendicular lean mass || id:ebi-a-GCST90000025	IDP T1 FAST ROIs R ventral striatum || id:ubm-a-135	Inverse variance weighted	20.0086	2	4.52041e-05
ubm-a-264	ebi-a-GCST90000025	Appendicular lean mass || id:ebi-a-GCST90000025	IDP dMRI TBSS MD Retrolenticular part of internal capsule R || id:ubm-a-264	Inverse variance weighted	7.22078	1	0.00720646
ubm-a-3041	ebi-a-GCST90000025	Appendicular lean mass || id:ebi-a-GCST90000025	DKTatlas rh lateraloccipital thickness || id:ubm-a-3041	Inverse variance weighted	0.537862	1	0.46332
ubm-a-2019	ebi-a-GCST90000025	Appendicular lean mass || id:ebi-a-GCST90000025	NET100 0863 || id:ubm-a-2019	Inverse variance weighted	0.911387	1	0.339747
ubm-a-517	ebi-a-GCST90000025	Appendicular lean mass || id:ebi-a-GCST90000025	IDP dMRI TBSS ICVF External capsule L || id:ubm-a-517	MR Egger	5.24001	1	0.0220731
ubm-a-517	ebi-a-GCST90000025	Appendicular lean mass || id:ebi-a-GCST90000025	IDP dMRI TBSS ICVF External capsule L || id:ubm-a-517	Inverse variance weighted	12.5968	2	0.0018392
ubm-a-641	ebi-a-GCST90000025	Appendicular lean mass || id:ebi-a-GCST90000025	IDP dMRI ProbtrackX FA ifo r || id:ubm-a-641	Inverse variance weighted	9.54501	1	0.00200494
ubm-a-146	ebi-a-GCST90000025	Appendicular lean mass || id:ebi-a-GCST90000025	IDP T1 FAST ROIs R cerebellum crus I || id:ubm-a-146	Inverse variance weighted	0.395486	1	0.52943
ubm-a-2667	ebi-a-GCST90000025	Appendicular lean mass || id:ebi-a-GCST90000025	volume Left-Hippocampus || id:ubm-a-2667	Inverse variance weighted	9.6934	1	0.00184931
ubm-a-300	ebi-a-GCST90000025	Appendicular lean mass || id:ebi-a-GCST90000025	IDP dMRI TBSS MO Medial lemniscus R || id:ubm-a-300	Inverse variance weighted	1.6792	1	0.195031
ubm-a-466	ebi-a-GCST90000025	Appendicular lean mass || id:ebi-a-GCST90000025	IDP dMRI TBSS L3 Sagittal stratum R || id:ubm-a-466	MR Egger	2.21723	1	0.136478
ubm-a-466	ebi-a-GCST90000025	Appendicular lean mass || id:ebi-a-GCST90000025	IDP dMRI TBSS L3 Sagittal stratum R || id:ubm-a-466	Inverse variance weighted	14.8799	2	0.000587313
ubm-a-666	ebi-a-GCST90000025	Appendicular lean mass || id:ebi-a-GCST90000025	IDP dMRI ProbtrackX MD fmi || id:ubm-a-666	Inverse variance weighted	9.79424	1	0.00175059
ubm-a-676	ebi-a-GCST90000025	Appendicular lean mass || id:ebi-a-GCST90000025	IDP dMRI ProbtrackX MD slf l || id:ubm-a-676	Inverse variance weighted	9.59402	1	0.00195212
ubm-a-724	ebi-a-GCST90000025	Appendicular lean mass || id:ebi-a-GCST90000025	IDP dMRI ProbtrackX L1 ilf r || id:ubm-a-724	Inverse variance weighted	2.77665	1	0.0956481
ubm-a-795	ebi-a-GCST90000025	Appendicular lean mass || id:ebi-a-GCST90000025	IDP dMRI ProbtrackX ICVF cgc r || id:ubm-a-795	Inverse variance weighted	9.55045	1	0.00199901
ubm-a-924	ebi-a-GCST90000025	Appendicular lean mass || id:ebi-a-GCST90000025	NODEamps100 0033 || id:ubm-a-924	Inverse variance weighted	0.0376157	1	0.846217
ubm-a-165	ebi-a-GCST90000025	Appendicular lean mass || id:ebi-a-GCST90000025	IDP T2 FLAIR BIANCA WMH volume || id:ubm-a-165	MR Egger	3.9467	1	0.0469633
ubm-a-165	ebi-a-GCST90000025	Appendicular lean mass || id:ebi-a-GCST90000025	IDP T2 FLAIR BIANCA WMH volume || id:ubm-a-165	Inverse variance weighted	16.0311	2	0.000330285
ubm-a-2842	ebi-a-GCST90000025	Appendicular lean mass || id:ebi-a-GCST90000025	DKTatlas rh precentral area || id:ubm-a-2842	Inverse variance weighted	2.56634	1	0.10916
ubm-a-363	ebi-a-GCST90000025	Appendicular lean mass || id:ebi-a-GCST90000025	IDP dMRI TBSS L1 Anterior corona radiata L || id:ubm-a-363	Inverse variance weighted	9.56456	1	0.0019837
ubm-a-521	ebi-a-GCST90000025	Appendicular lean mass || id:ebi-a-GCST90000025	IDP dMRI TBSS ICVF Cingulum hippocampus L || id:ubm-a-521	MR Egger	6.49383	2	0.038894
ubm-a-521	ebi-a-GCST90000025	Appendicular lean mass || id:ebi-a-GCST90000025	IDP dMRI TBSS ICVF Cingulum hippocampus L || id:ubm-a-521	Inverse variance weighted	10.6654	3	0.0136798
ubm-a-805	ebi-a-GCST90000025	Appendicular lean mass || id:ebi-a-GCST90000025	IDP dMRI ProbtrackX ICVF ilf r || id:ubm-a-805	MR Egger	4.17885	1	0.0409314
ubm-a-805	ebi-a-GCST90000025	Appendicular lean mass || id:ebi-a-GCST90000025	IDP dMRI ProbtrackX ICVF ilf r || id:ubm-a-805	Inverse variance weighted	11.6549	2	0.00294552
ubm-a-1032	ebi-a-GCST90000025	Appendicular lean mass || id:ebi-a-GCST90000025	NET25 0086 || id:ubm-a-1032	Inverse variance weighted	1.47829	1	0.224042
ubm-a-161	ebi-a-GCST90000025	Appendicular lean mass || id:ebi-a-GCST90000025	IDP T1 FAST ROIs R cerebellum IX || id:ubm-a-161	Inverse variance weighted	5.39317	1	0.0202157
ubm-a-225	ebi-a-GCST90000025	Appendicular lean mass || id:ebi-a-GCST90000025	IDP dMRI TBSS FA Posterior thalamic radiation L || id:ubm-a-225	Inverse variance weighted	7.49819	1	0.00617611
ubm-a-372	ebi-a-GCST90000025	Appendicular lean mass || id:ebi-a-GCST90000025	IDP dMRI TBSS L1 External capsule R || id:ubm-a-372	Inverse variance weighted	2.75828	1	0.0967525
ubm-a-465	ebi-a-GCST90000025	Appendicular lean mass || id:ebi-a-GCST90000025	IDP dMRI TBSS L3 Posterior thalamic radiation L || id:ubm-a-465	Inverse variance weighted	9.54908	1	0.00200049
ubm-a-639	ebi-a-GCST90000025	Appendicular lean mass || id:ebi-a-GCST90000025	IDP dMRI ProbtrackX FA fmi || id:ubm-a-639	MR Egger	4.57364	2	0.101589
ubm-a-639	ebi-a-GCST90000025	Appendicular lean mass || id:ebi-a-GCST90000025	IDP dMRI ProbtrackX FA fmi || id:ubm-a-639	Inverse variance weighted	10.4439	3	0.0151463
ubm-a-721	ebi-a-GCST90000025	Appendicular lean mass || id:ebi-a-GCST90000025	IDP dMRI ProbtrackX L1 ifo l || id:ubm-a-721	Inverse variance weighted	9.44276	1	0.00211985
ubm-a-796	ebi-a-GCST90000025	Appendicular lean mass || id:ebi-a-GCST90000025	IDP dMRI ProbtrackX ICVF cgh l || id:ubm-a-796	MR Egger	3.96847	1	0.0463599
ubm-a-796	ebi-a-GCST90000025	Appendicular lean mass || id:ebi-a-GCST90000025	IDP dMRI ProbtrackX ICVF cgh l || id:ubm-a-796	Inverse variance weighted	10.71	2	0.00472449
ubm-a-809	ebi-a-GCST90000025	Appendicular lean mass || id:ebi-a-GCST90000025	IDP dMRI ProbtrackX ICVF ptr l || id:ubm-a-809	MR Egger	5.43287	1	0.0197612
ubm-a-809	ebi-a-GCST90000025	Appendicular lean mass || id:ebi-a-GCST90000025	IDP dMRI ProbtrackX ICVF ptr l || id:ubm-a-809	Inverse variance weighted	10.3391	2	0.00568708
ubm-a-886	ebi-a-GCST90000025	Appendicular lean mass || id:ebi-a-GCST90000025	NODEamps25 0016 || id:ubm-a-886	Inverse variance weighted	9.39627	1	0.00217428
ubm-a-160	ebi-a-GCST90000025	Appendicular lean mass || id:ebi-a-GCST90000025	IDP T1 FAST ROIs V cerebellum IX || id:ubm-a-160	Inverse variance weighted	5.15601	1	0.0231661
ubm-a-269	ebi-a-GCST90000025	Appendicular lean mass || id:ebi-a-GCST90000025	IDP dMRI TBSS MD Superior corona radiata L || id:ubm-a-269	Inverse variance weighted	9.54046	1	0.00200991
ubm-a-392	ebi-a-GCST90000025	Appendicular lean mass || id:ebi-a-GCST90000025	IDP dMRI TBSS L2 Splenium of corpus callosum || id:ubm-a-392	MR Egger	1.14957	2	0.562825
ubm-a-392	ebi-a-GCST90000025	Appendicular lean mass || id:ebi-a-GCST90000025	IDP dMRI TBSS L2 Splenium of corpus callosum || id:ubm-a-392	Inverse variance weighted	10.6615	3	0.0137047
ubm-a-412	ebi-a-GCST90000025	Appendicular lean mass || id:ebi-a-GCST90000025	IDP dMRI TBSS L2 Superior corona radiata R || id:ubm-a-412	Inverse variance weighted	8.69392	1	0.00319273
ubm-a-500	ebi-a-GCST90000025	Appendicular lean mass || id:ebi-a-GCST90000025	IDP dMRI TBSS ICVF Anterior limb of internal capsule R || id:ubm-a-500	MR Egger	13.0745	2	0.0014485
ubm-a-500	ebi-a-GCST90000025	Appendicular lean mass || id:ebi-a-GCST90000025	IDP dMRI TBSS ICVF Anterior limb of internal capsule R || id:ubm-a-500	Inverse variance weighted	13.1646	3	0.00429387
ubm-a-519	ebi-a-GCST90000025	Appendicular lean mass || id:ebi-a-GCST90000025	IDP dMRI TBSS ICVF Cingulum cingulate gyrus L || id:ubm-a-519	Inverse variance weighted	9.41034	1	0.00215765
ubm-a-794	ebi-a-GCST90000025	Appendicular lean mass || id:ebi-a-GCST90000025	IDP dMRI ProbtrackX ICVF cgc l || id:ubm-a-794	Inverse variance weighted	9.3189	1	0.00226803
ubm-a-2746	ebi-a-GCST90000025	Appendicular lean mass || id:ebi-a-GCST90000025	DKTatlas lh WhiteSurfArea area || id:ubm-a-2746	Inverse variance weighted	0.136863	1	0.71142
ubm-a-408	ebi-a-GCST90000025	Appendicular lean mass || id:ebi-a-GCST90000025	IDP dMRI TBSS L2 Retrolenticular part of internal capsule R || id:ubm-a-408	MR Egger	8.55189	1	0.00345164
ubm-a-408	ebi-a-GCST90000025	Appendicular lean mass || id:ebi-a-GCST90000025	IDP dMRI TBSS L2 Retrolenticular part of internal capsule R || id:ubm-a-408	Inverse variance weighted	8.60917	2	0.0135065
ubm-a-456	ebi-a-GCST90000025	Appendicular lean mass || id:ebi-a-GCST90000025	IDP dMRI TBSS L3 Retrolenticular part of internal capsule R || id:ubm-a-456	Inverse variance weighted	7.40305	1	0.00651132
ubm-a-800	ebi-a-GCST90000025	Appendicular lean mass || id:ebi-a-GCST90000025	IDP dMRI ProbtrackX ICVF fma || id:ubm-a-800	MR Egger	3.76927	3	0.287481
ubm-a-800	ebi-a-GCST90000025	Appendicular lean mass || id:ebi-a-GCST90000025	IDP dMRI ProbtrackX ICVF fma || id:ubm-a-800	Inverse variance weighted	10.0612	4	0.0394101
ubm-a-126	ebi-a-GCST90000025	Appendicular lean mass || id:ebi-a-GCST90000025	IDP T1 FAST ROIs L putamen || id:ubm-a-126	Inverse variance weighted	0.676895	1	0.410658
ubm-a-401	ebi-a-GCST90000025	Appendicular lean mass || id:ebi-a-GCST90000025	IDP dMRI TBSS L2 Superior cerebellar peduncle L || id:ubm-a-401	Inverse variance weighted	4.88633	1	0.0270701
ubm-a-640	ebi-a-GCST90000025	Appendicular lean mass || id:ebi-a-GCST90000025	IDP dMRI ProbtrackX FA ifo l || id:ubm-a-640	Inverse variance weighted	8.43676	1	0.00367711
ubm-a-10	ebi-a-GCST90000025	Appendicular lean mass || id:ebi-a-GCST90000025	IDP T1 SIENAX brain-unnormalised volume || id:ubm-a-10	Inverse variance weighted	0.50461	1	0.477482
ubm-a-2652	ebi-a-GCST90000025	Appendicular lean mass || id:ebi-a-GCST90000025	IDP SWI T2star left pallidum plus IDP SWI T2star right pallidum || id:ubm-a-2652	MR Egger	8.43534	4	0.0768716
ubm-a-2652	ebi-a-GCST90000025	Appendicular lean mass || id:ebi-a-GCST90000025	IDP SWI T2star left pallidum plus IDP SWI T2star right pallidum || id:ubm-a-2652	Inverse variance weighted	17.96	5	0.00299699
ubm-a-419	ebi-a-GCST90000025	Appendicular lean mass || id:ebi-a-GCST90000025	IDP dMRI TBSS L2 Sagittal stratum L || id:ubm-a-419	Inverse variance weighted	0.0662266	1	0.796912
ubm-a-775	ebi-a-GCST90000025	Appendicular lean mass || id:ebi-a-GCST90000025	IDP dMRI ProbtrackX L3 ifo l || id:ubm-a-775	Inverse variance weighted	10.0804	1	0.00149851
ubm-a-798	ebi-a-GCST90000025	Appendicular lean mass || id:ebi-a-GCST90000025	IDP dMRI ProbtrackX ICVF cst l || id:ubm-a-798	MR Egger	3.11285	1	0.0776768
ubm-a-798	ebi-a-GCST90000025	Appendicular lean mass || id:ebi-a-GCST90000025	IDP dMRI ProbtrackX ICVF cst l || id:ubm-a-798	Inverse variance weighted	9.35592	2	0.00929795
ubm-a-2533	ebi-a-GCST90000025	Appendicular lean mass || id:ebi-a-GCST90000025	NET100 1377 || id:ubm-a-2533	Inverse variance weighted	4.14866	1	0.0416675
ubm-a-270	ebi-a-GCST90000025	Appendicular lean mass || id:ebi-a-GCST90000025	IDP dMRI TBSS MD Posterior corona radiata R || id:ubm-a-270	Inverse variance weighted	9.528	1	0.0020236
ubm-a-418	ebi-a-GCST90000025	Appendicular lean mass || id:ebi-a-GCST90000025	IDP dMRI TBSS L2 Sagittal stratum R || id:ubm-a-418	Inverse variance weighted	7.27228	1	0.0070027
ubm-a-799	ebi-a-GCST90000025	Appendicular lean mass || id:ebi-a-GCST90000025	IDP dMRI ProbtrackX ICVF cst r || id:ubm-a-799	MR Egger	5.10768	2	0.0777825
ubm-a-799	ebi-a-GCST90000025	Appendicular lean mass || id:ebi-a-GCST90000025	IDP dMRI ProbtrackX ICVF cst r || id:ubm-a-799	Inverse variance weighted	11.5455	3	0.00911397
ubm-a-134	ebi-a-GCST90000025	Appendicular lean mass || id:ebi-a-GCST90000025	IDP T1 FAST ROIs L ventral striatum || id:ubm-a-134	Inverse variance weighted	11.9887	1	0.000535242
ubm-a-2685	ebi-a-GCST90000025	Appendicular lean mass || id:ebi-a-GCST90000025	volume Right-VentralDC || id:ubm-a-2685	Inverse variance weighted	3.30016	1	0.0692733
ubm-a-438	ebi-a-GCST90000025	Appendicular lean mass || id:ebi-a-GCST90000025	IDP dMRI TBSS L3 Genu of corpus callosum || id:ubm-a-438	MR Egger	2.03804	1	0.153408
ubm-a-438	ebi-a-GCST90000025	Appendicular lean mass || id:ebi-a-GCST90000025	IDP dMRI TBSS L3 Genu of corpus callosum || id:ubm-a-438	Inverse variance weighted	3.58756	2	0.16633
ubm-a-515	ebi-a-GCST90000025	Appendicular lean mass || id:ebi-a-GCST90000025	IDP dMRI TBSS ICVF Sagittal stratum L || id:ubm-a-515	MR Egger	4.23827	2	0.120136
ubm-a-515	ebi-a-GCST90000025	Appendicular lean mass || id:ebi-a-GCST90000025	IDP dMRI TBSS ICVF Sagittal stratum L || id:ubm-a-515	Inverse variance weighted	11.7116	3	0.00843943
ubm-a-136	ebi-a-GCST90000025	Appendicular lean mass || id:ebi-a-GCST90000025	IDP T1 FAST ROIs brain stem || id:ubm-a-136	Inverse variance weighted	0.106201	1	0.744512
ubm-a-2669	ebi-a-GCST90000025	Appendicular lean mass || id:ebi-a-GCST90000025	volume CSF || id:ubm-a-2669	MR Egger	2.15291	1	0.1423
ubm-a-2669	ebi-a-GCST90000025	Appendicular lean mass || id:ebi-a-GCST90000025	volume CSF || id:ubm-a-2669	Inverse variance weighted	2.34141	2	0.310148
ubm-a-273	ebi-a-GCST90000025	Appendicular lean mass || id:ebi-a-GCST90000025	IDP dMRI TBSS MD Posterior thalamic radiation L || id:ubm-a-273	Inverse variance weighted	9.32813	1	0.00225662
ubm-a-507	ebi-a-GCST90000025	Appendicular lean mass || id:ebi-a-GCST90000025	IDP dMRI TBSS ICVF Anterior corona radiata L || id:ubm-a-507	MR Egger	4.94969	1	0.0260954
ubm-a-507	ebi-a-GCST90000025	Appendicular lean mass || id:ebi-a-GCST90000025	IDP dMRI TBSS ICVF Anterior corona radiata L || id:ubm-a-507	Inverse variance weighted	10.3562	2	0.00563879
ubm-a-813	ebi-a-GCST90000025	Appendicular lean mass || id:ebi-a-GCST90000025	IDP dMRI ProbtrackX ICVF str l || id:ubm-a-813	MR Egger	4.5575	1	0.0327749
ubm-a-813	ebi-a-GCST90000025	Appendicular lean mass || id:ebi-a-GCST90000025	IDP dMRI ProbtrackX ICVF str l || id:ubm-a-813	Inverse variance weighted	10.2475	2	0.00595375
ubm-a-525	ebi-a-GCST90000025	Appendicular lean mass || id:ebi-a-GCST90000025	IDP dMRI TBSS ICVF Superior longitudinal fasciculus L || id:ubm-a-525	MR Egger	6.98716	1	0.00820966
ubm-a-525	ebi-a-GCST90000025	Appendicular lean mass || id:ebi-a-GCST90000025	IDP dMRI TBSS ICVF Superior longitudinal fasciculus L || id:ubm-a-525	Inverse variance weighted	9.81304	2	0.0073982
ubm-a-778	ebi-a-GCST90000025	Appendicular lean mass || id:ebi-a-GCST90000025	IDP dMRI ProbtrackX L3 ilf r || id:ubm-a-778	Inverse variance weighted	10.0786	1	0.00149998
ubm-a-803	ebi-a-GCST90000025	Appendicular lean mass || id:ebi-a-GCST90000025	IDP dMRI ProbtrackX ICVF ifo r || id:ubm-a-803	MR Egger	6.71467	2	0.034828
ubm-a-803	ebi-a-GCST90000025	Appendicular lean mass || id:ebi-a-GCST90000025	IDP dMRI ProbtrackX ICVF ifo r || id:ubm-a-803	Inverse variance weighted	11.2953	3	0.0102317
ubm-a-841	ebi-a-GCST90000025	Appendicular lean mass || id:ebi-a-GCST90000025	IDP dMRI ProbtrackX OD str r || id:ubm-a-841	Inverse variance weighted	0.430325	1	0.51183
ubm-a-903	ebi-a-GCST90000025	Appendicular lean mass || id:ebi-a-GCST90000025	NODEamps100 0012 || id:ubm-a-903	Inverse variance weighted	0.465213	1	0.495198
ubm-a-13	ebi-a-GCST90000025	Appendicular lean mass || id:ebi-a-GCST90000025	IDP T1 FIRST left caudate volume || id:ubm-a-13	MR Egger	5.70449	1	0.0169215
ubm-a-13	ebi-a-GCST90000025	Appendicular lean mass || id:ebi-a-GCST90000025	IDP T1 FIRST left caudate volume || id:ubm-a-13	Inverse variance weighted	7.61818	2	0.0221684
ubm-a-2671	ebi-a-GCST90000025	Appendicular lean mass || id:ebi-a-GCST90000025	volume Left-VentralDC || id:ubm-a-2671	MR Egger	0.20511	1	0.650627
ubm-a-2671	ebi-a-GCST90000025	Appendicular lean mass || id:ebi-a-GCST90000025	volume Left-VentralDC || id:ubm-a-2671	Inverse variance weighted	6.16281	2	0.0458947
ubm-a-380	ebi-a-GCST90000025	Appendicular lean mass || id:ebi-a-GCST90000025	IDP dMRI TBSS L1 Superior longitudinal fasciculus R || id:ubm-a-380	Inverse variance weighted	1.61093	1	0.204361
ubm-a-488	ebi-a-GCST90000025	Appendicular lean mass || id:ebi-a-GCST90000025	IDP dMRI TBSS ICVF Splenium of corpus callosum || id:ubm-a-488	MR Egger	2.07373	3	0.557246
ubm-a-488	ebi-a-GCST90000025	Appendicular lean mass || id:ebi-a-GCST90000025	IDP dMRI TBSS ICVF Splenium of corpus callosum || id:ubm-a-488	Inverse variance weighted	4.85607	4	0.302387
ubm-a-506	ebi-a-GCST90000025	Appendicular lean mass || id:ebi-a-GCST90000025	IDP dMRI TBSS ICVF Anterior corona radiata R || id:ubm-a-506	MR Egger	5.588	1	0.018084
ubm-a-506	ebi-a-GCST90000025	Appendicular lean mass || id:ebi-a-GCST90000025	IDP dMRI TBSS ICVF Anterior corona radiata R || id:ubm-a-506	Inverse variance weighted	10.1187	2	0.00634957
ubm-a-524	ebi-a-GCST90000025	Appendicular lean mass || id:ebi-a-GCST90000025	IDP dMRI TBSS ICVF Superior longitudinal fasciculus R || id:ubm-a-524	MR Egger	7.03083	1	0.0080118
ubm-a-524	ebi-a-GCST90000025	Appendicular lean mass || id:ebi-a-GCST90000025	IDP dMRI TBSS ICVF Superior longitudinal fasciculus R || id:ubm-a-524	Inverse variance weighted	9.46579	2	0.00880097
ubm-a-614	ebi-a-GCST90000025	Appendicular lean mass || id:ebi-a-GCST90000025	IDP dMRI TBSS ISOVF Cingulum cingulate gyrus R || id:ubm-a-614	Inverse variance weighted	1.08259	1	0.298118
ubm-a-879	ebi-a-GCST90000025	Appendicular lean mass || id:ebi-a-GCST90000025	NODEamps25 0009 || id:ubm-a-879	Inverse variance weighted	2.21574	1	0.13661
ubm-a-935	ebi-a-GCST90000025	Appendicular lean mass || id:ebi-a-GCST90000025	NODEamps100 0044 || id:ubm-a-935	MR Egger	0.0104057	1	0.91875
ubm-a-935	ebi-a-GCST90000025	Appendicular lean mass || id:ebi-a-GCST90000025	NODEamps100 0044 || id:ubm-a-935	Inverse variance weighted	8.47364	2	0.0144535
ubm-a-144	ebi-a-GCST90000025	Appendicular lean mass || id:ebi-a-GCST90000025	IDP T1 FAST ROIs L cerebellum crus I || id:ubm-a-144	Inverse variance weighted	1.50028	1	0.220628
ubm-a-1934	ebi-a-GCST90000025	Appendicular lean mass || id:ebi-a-GCST90000025	NET100 0778 || id:ubm-a-1934	Inverse variance weighted	3.9468	1	0.0469607
ubm-a-436	ebi-a-GCST90000025	Appendicular lean mass || id:ebi-a-GCST90000025	IDP dMRI TBSS L3 Middle cerebellar peduncle || id:ubm-a-436	Inverse variance weighted	1.57675	1	0.20923
ubm-a-675	ebi-a-GCST90000025	Appendicular lean mass || id:ebi-a-GCST90000025	IDP dMRI ProbtrackX MD ptr r || id:ubm-a-675	Inverse variance weighted	2.85993	1	0.0908113
ubm-a-359	ebi-a-GCST90000025	Appendicular lean mass || id:ebi-a-GCST90000025	IDP dMRI TBSS L1 Posterior limb of internal capsule L || id:ubm-a-359	Inverse variance weighted	17.6603	1	2.64082e-05
ubm-a-522	ebi-a-GCST90000025	Appendicular lean mass || id:ebi-a-GCST90000025	IDP dMRI TBSS ICVF Fornix cres+Stria terminalis R || id:ubm-a-522	Inverse variance weighted	2.36827	1	0.123824
ubm-a-734	ebi-a-GCST90000025	Appendicular lean mass || id:ebi-a-GCST90000025	IDP dMRI ProbtrackX L1 unc l || id:ubm-a-734	MR Egger	0.562033	1	0.453442
ubm-a-734	ebi-a-GCST90000025	Appendicular lean mass || id:ebi-a-GCST90000025	IDP dMRI ProbtrackX L1 unc l || id:ubm-a-734	Inverse variance weighted	1.41638	2	0.492536
ubm-a-786	ebi-a-GCST90000025	Appendicular lean mass || id:ebi-a-GCST90000025	IDP dMRI ProbtrackX L3 str l || id:ubm-a-786	Inverse variance weighted	8.14703	1	0.00431318
ubm-a-891	ebi-a-GCST90000025	Appendicular lean mass || id:ebi-a-GCST90000025	NODEamps25 0021 || id:ubm-a-891	MR Egger	2.25325	1	0.133334
ubm-a-891	ebi-a-GCST90000025	Appendicular lean mass || id:ebi-a-GCST90000025	NODEamps25 0021 || id:ubm-a-891	Inverse variance weighted	9.77236	2	0.00755023
ubm-a-526	ebi-a-GCST90000025	Appendicular lean mass || id:ebi-a-GCST90000025	IDP dMRI TBSS ICVF Superior fronto-occipital fasciculus R || id:ubm-a-526	Inverse variance weighted	1.69789	1	0.192564
ubm-a-69	ebi-a-GCST90000025	Appendicular lean mass || id:ebi-a-GCST90000025	IDP T1 FAST ROIs R latocc cortex sup || id:ubm-a-69	Inverse variance weighted	1.0028	1	0.316633
ubm-a-856	ebi-a-GCST90000025	Appendicular lean mass || id:ebi-a-GCST90000025	IDP dMRI ProbtrackX ISOVF ifo l || id:ubm-a-856	Inverse variance weighted	0.0308154	1	0.860653
ubm-a-859	ebi-a-GCST90000025	Appendicular lean mass || id:ebi-a-GCST90000025	IDP dMRI ProbtrackX ISOVF ilf r || id:ubm-a-859	MR Egger	18.6949	3	0.000316117
ubm-a-859	ebi-a-GCST90000025	Appendicular lean mass || id:ebi-a-GCST90000025	IDP dMRI ProbtrackX ISOVF ilf r || id:ubm-a-859	Inverse variance weighted	21.7475	4	0.000225002
ubm-a-928	ebi-a-GCST90000025	Appendicular lean mass || id:ebi-a-GCST90000025	NODEamps100 0037 || id:ubm-a-928	Inverse variance weighted	0.676873	1	0.410666
ubm-a-476	ebi-a-GCST90000025	Appendicular lean mass || id:ebi-a-GCST90000025	IDP dMRI TBSS L3 Superior longitudinal fasciculus R || id:ubm-a-476	MR Egger	9.32921	1	0.0022553
ubm-a-476	ebi-a-GCST90000025	Appendicular lean mass || id:ebi-a-GCST90000025	IDP dMRI TBSS L3 Superior longitudinal fasciculus R || id:ubm-a-476	Inverse variance weighted	10.0553	2	0.00655433
ubm-a-501	ebi-a-GCST90000025	Appendicular lean mass || id:ebi-a-GCST90000025	IDP dMRI TBSS ICVF Anterior limb of internal capsule L || id:ubm-a-501	MR Egger	13.7121	3	0.00332436
ubm-a-501	ebi-a-GCST90000025	Appendicular lean mass || id:ebi-a-GCST90000025	IDP dMRI TBSS ICVF Anterior limb of internal capsule L || id:ubm-a-501	Inverse variance weighted	13.9703	4	0.00739035
ubm-a-659	ebi-a-GCST90000025	Appendicular lean mass || id:ebi-a-GCST90000025	IDP dMRI ProbtrackX MD cgc l || id:ubm-a-659	MR Egger	14.5006	2	0.000709978
ubm-a-659	ebi-a-GCST90000025	Appendicular lean mass || id:ebi-a-GCST90000025	IDP dMRI ProbtrackX MD cgc l || id:ubm-a-659	Inverse variance weighted	16.1072	3	0.00107801
ubm-a-797	ebi-a-GCST90000025	Appendicular lean mass || id:ebi-a-GCST90000025	IDP dMRI ProbtrackX ICVF cgh r || id:ubm-a-797	Inverse variance weighted	10.735	1	0.00105127
ubm-a-866	ebi-a-GCST90000025	Appendicular lean mass || id:ebi-a-GCST90000025	IDP dMRI ProbtrackX ISOVF slf r || id:ubm-a-866	MR Egger	1.03945	1	0.30795
ubm-a-866	ebi-a-GCST90000025	Appendicular lean mass || id:ebi-a-GCST90000025	IDP dMRI ProbtrackX ISOVF slf r || id:ubm-a-866	Inverse variance weighted	1.3167	2	0.517706
ubm-a-2723	ebi-a-GCST90000025	Appendicular lean mass || id:ebi-a-GCST90000025	DKTatlas lh lateraloccipital area || id:ubm-a-2723	Inverse variance weighted	4.62469	1	0.0315149
ubm-a-416	ebi-a-GCST90000025	Appendicular lean mass || id:ebi-a-GCST90000025	IDP dMRI TBSS L2 Posterior thalamic radiation R || id:ubm-a-416	Inverse variance weighted	7.19652	1	0.00730451
ubm-a-520	ebi-a-GCST90000025	Appendicular lean mass || id:ebi-a-GCST90000025	IDP dMRI TBSS ICVF Cingulum hippocampus R || id:ubm-a-520	Inverse variance weighted	10.6602	1	0.00109463
ubm-a-776	ebi-a-GCST90000025	Appendicular lean mass || id:ebi-a-GCST90000025	IDP dMRI ProbtrackX L3 ifo r || id:ubm-a-776	Inverse variance weighted	9.72274	1	0.00182002
ubm-a-1585	ebi-a-GCST90000025	Appendicular lean mass || id:ebi-a-GCST90000025	NET100 0429 || id:ubm-a-1585	Inverse variance weighted	1.9474	1	0.162867
ubm-a-159	ebi-a-GCST90000025	Appendicular lean mass || id:ebi-a-GCST90000025	IDP T1 FAST ROIs L cerebellum IX || id:ubm-a-159	MR Egger	3.89339	1	0.0484766
ubm-a-159	ebi-a-GCST90000025	Appendicular lean mass || id:ebi-a-GCST90000025	IDP T1 FAST ROIs L cerebellum IX || id:ubm-a-159	Inverse variance weighted	6.5927	2	0.0370181
ubm-a-254	ebi-a-GCST90000025	Appendicular lean mass || id:ebi-a-GCST90000025	IDP dMRI TBSS MD Inferior cerebellar peduncle R || id:ubm-a-254	Inverse variance weighted	11.6161	1	0.00065385
ubm-a-2665	ebi-a-GCST90000025	Appendicular lean mass || id:ebi-a-GCST90000025	volume 4th-Ventricle || id:ubm-a-2665	MR Egger	10.0443	3	0.0181933
ubm-a-2665	ebi-a-GCST90000025	Appendicular lean mass || id:ebi-a-GCST90000025	volume 4th-Ventricle || id:ubm-a-2665	Inverse variance weighted	13.8466	4	0.00780112
ubm-a-288	ebi-a-GCST90000025	Appendicular lean mass || id:ebi-a-GCST90000025	IDP dMRI TBSS MD Uncinate fasciculus R || id:ubm-a-288	Inverse variance weighted	1.11949	1	0.290027
ubm-a-29	ebi-a-GCST90000025	Appendicular lean mass || id:ebi-a-GCST90000025	IDP T1 FAST ROIs R insular cortex || id:ubm-a-29	MR Egger	0.0556328	1	0.813537
ubm-a-29	ebi-a-GCST90000025	Appendicular lean mass || id:ebi-a-GCST90000025	IDP T1 FAST ROIs R insular cortex || id:ubm-a-29	Inverse variance weighted	0.953655	2	0.62075
ubm-a-486	ebi-a-GCST90000025	Appendicular lean mass || id:ebi-a-GCST90000025	IDP dMRI TBSS ICVF Genu of corpus callosum || id:ubm-a-486	MR Egger	9.36423	4	0.052613
ubm-a-486	ebi-a-GCST90000025	Appendicular lean mass || id:ebi-a-GCST90000025	IDP dMRI TBSS ICVF Genu of corpus callosum || id:ubm-a-486	Inverse variance weighted	11.0354	5	0.0506834
ubm-a-785	ebi-a-GCST90000025	Appendicular lean mass || id:ebi-a-GCST90000025	IDP dMRI ProbtrackX L3 slf r || id:ubm-a-785	Inverse variance weighted	9.42563	1	0.00213974
ubm-a-1880	ebi-a-GCST90000025	Appendicular lean mass || id:ebi-a-GCST90000025	NET100 0724 || id:ubm-a-1880	Inverse variance weighted	1.09489	1	0.295389
ubm-a-2774	ebi-a-GCST90000025	Appendicular lean mass || id:ebi-a-GCST90000025	a2009s lh G postcentral area || id:ubm-a-2774	Inverse variance weighted	0.256715	1	0.612386
ubm-a-464	ebi-a-GCST90000025	Appendicular lean mass || id:ebi-a-GCST90000025	IDP dMRI TBSS L3 Posterior thalamic radiation R || id:ubm-a-464	Inverse variance weighted	7.76342	1	0.00533149
ubm-a-514	ebi-a-GCST90000025	Appendicular lean mass || id:ebi-a-GCST90000025	IDP dMRI TBSS ICVF Sagittal stratum R || id:ubm-a-514	MR Egger	6.04092	2	0.0487788
ubm-a-514	ebi-a-GCST90000025	Appendicular lean mass || id:ebi-a-GCST90000025	IDP dMRI TBSS ICVF Sagittal stratum R || id:ubm-a-514	Inverse variance weighted	12.1167	3	0.00699401
ubm-a-808	ebi-a-GCST90000025	Appendicular lean mass || id:ebi-a-GCST90000025	IDP dMRI ProbtrackX ICVF ml r || id:ubm-a-808	MR Egger	3.88223	1	0.0487996
ubm-a-808	ebi-a-GCST90000025	Appendicular lean mass || id:ebi-a-GCST90000025	IDP dMRI ProbtrackX ICVF ml r || id:ubm-a-808	Inverse variance weighted	9.61378	2	0.00817322
ubm-a-3141	ebi-a-GCST90000025	Appendicular lean mass || id:ebi-a-GCST90000025	netmat ICA 09Aug2017 001 || id:ubm-a-3141	Inverse variance weighted	11.0087	1	0.000906876
ubm-a-508	ebi-a-GCST90000025	Appendicular lean mass || id:ebi-a-GCST90000025	IDP dMRI TBSS ICVF Superior corona radiata R || id:ubm-a-508	MR Egger	6.28541	1	0.0121736
ubm-a-508	ebi-a-GCST90000025	Appendicular lean mass || id:ebi-a-GCST90000025	IDP dMRI TBSS ICVF Superior corona radiata R || id:ubm-a-508	Inverse variance weighted	9.91106	2	0.00704434
ubm-a-367	ebi-a-GCST90000025	Appendicular lean mass || id:ebi-a-GCST90000025	IDP dMRI TBSS L1 Posterior corona radiata L || id:ubm-a-367	Inverse variance weighted	0.0724663	1	0.787779
ubm-a-751	ebi-a-GCST90000025	Appendicular lean mass || id:ebi-a-GCST90000025	IDP dMRI ProbtrackX L2 ilf r || id:ubm-a-751	MR Egger	18.7162	1	1.5169e-05
ubm-a-751	ebi-a-GCST90000025	Appendicular lean mass || id:ebi-a-GCST90000025	IDP dMRI ProbtrackX L2 ilf r || id:ubm-a-751	Inverse variance weighted	18.8513	2	8.06272e-05
ubm-a-2643	ebi-a-GCST90000025	Appendicular lean mass || id:ebi-a-GCST90000025	IDP T1 FIRST left caudate volume plus IDP T1 FIRST right caudate volume || id:ubm-a-2643	Inverse variance weighted	0.045425	1	0.831224
ubm-a-504	ebi-a-GCST90000025	Appendicular lean mass || id:ebi-a-GCST90000025	IDP dMRI TBSS ICVF Retrolenticular part of internal capsule R || id:ubm-a-504	MR Egger	6.46663	2	0.0394265
ubm-a-504	ebi-a-GCST90000025	Appendicular lean mass || id:ebi-a-GCST90000025	IDP dMRI TBSS ICVF Retrolenticular part of internal capsule R || id:ubm-a-504	Inverse variance weighted	16.6989	3	0.000814994
ubm-a-550	ebi-a-GCST90000025	Appendicular lean mass || id:ebi-a-GCST90000025	IDP dMRI TBSS OD Posterior limb of internal capsule R || id:ubm-a-550	MR Egger	2.80439	1	0.0940067
ubm-a-550	ebi-a-GCST90000025	Appendicular lean mass || id:ebi-a-GCST90000025	IDP dMRI TBSS OD Posterior limb of internal capsule R || id:ubm-a-550	Inverse variance weighted	10.0166	2	0.00668222
ubm-a-72	ebi-a-GCST90000025	Appendicular lean mass || id:ebi-a-GCST90000025	IDP T1 FAST ROIs L intracalc cortex || id:ubm-a-72	Inverse variance weighted	9.50543	1	0.00204865
ubm-a-788	ebi-a-GCST90000025	Appendicular lean mass || id:ebi-a-GCST90000025	IDP dMRI ProbtrackX L3 unc l || id:ubm-a-788	Inverse variance weighted	0.571383	1	0.44971
ubm-a-495	ebi-a-GCST90000025	Appendicular lean mass || id:ebi-a-GCST90000025	IDP dMRI TBSS ICVF Inferior cerebellar peduncle L || id:ubm-a-495	MR Egger	2.35288	1	0.125052
ubm-a-495	ebi-a-GCST90000025	Appendicular lean mass || id:ebi-a-GCST90000025	IDP dMRI TBSS ICVF Inferior cerebellar peduncle L || id:ubm-a-495	Inverse variance weighted	8.36206	2	0.0152827
ubm-a-497	ebi-a-GCST90000025	Appendicular lean mass || id:ebi-a-GCST90000025	IDP dMRI TBSS ICVF Superior cerebellar peduncle L || id:ubm-a-497	MR Egger	0.390405	1	0.532087
ubm-a-497	ebi-a-GCST90000025	Appendicular lean mass || id:ebi-a-GCST90000025	IDP dMRI TBSS ICVF Superior cerebellar peduncle L || id:ubm-a-497	Inverse variance weighted	4.51926	2	0.104389
ubm-a-511	ebi-a-GCST90000025	Appendicular lean mass || id:ebi-a-GCST90000025	IDP dMRI TBSS ICVF Posterior corona radiata L || id:ubm-a-511	Inverse variance weighted	10.1169	1	0.00146915
ubm-a-512	ebi-a-GCST90000025	Appendicular lean mass || id:ebi-a-GCST90000025	IDP dMRI TBSS ICVF Posterior thalamic radiation R || id:ubm-a-512	MR Egger	3.6171	1	0.0571885
ubm-a-512	ebi-a-GCST90000025	Appendicular lean mass || id:ebi-a-GCST90000025	IDP dMRI TBSS ICVF Posterior thalamic radiation R || id:ubm-a-512	Inverse variance weighted	9.5967	2	0.00824334
ubm-a-518	ebi-a-GCST90000025	Appendicular lean mass || id:ebi-a-GCST90000025	IDP dMRI TBSS ICVF Cingulum cingulate gyrus R || id:ubm-a-518	Inverse variance weighted	10.5207	1	0.00118045
ubm-a-747	ebi-a-GCST90000025	Appendicular lean mass || id:ebi-a-GCST90000025	IDP dMRI ProbtrackX L2 fmi || id:ubm-a-747	MR Egger	6.15199	2	0.0461438
ubm-a-747	ebi-a-GCST90000025	Appendicular lean mass || id:ebi-a-GCST90000025	IDP dMRI ProbtrackX L2 fmi || id:ubm-a-747	Inverse variance weighted	10.286	3	0.016285
ubm-a-92	ebi-a-GCST90000025	Appendicular lean mass || id:ebi-a-GCST90000025	IDP T1 FAST ROIs L parahipp gyrus ant || id:ubm-a-92	Inverse variance weighted	7.16073	1	0.00745168
ubm-a-782	ebi-a-GCST90000025	Appendicular lean mass || id:ebi-a-GCST90000025	IDP dMRI ProbtrackX L3 ptr l || id:ubm-a-782	Inverse variance weighted	0.022824	1	0.879916
ubm-a-801	ebi-a-GCST90000025	Appendicular lean mass || id:ebi-a-GCST90000025	IDP dMRI ProbtrackX ICVF fmi || id:ubm-a-801	MR Egger	5.04438	2	0.0802838
ubm-a-801	ebi-a-GCST90000025	Appendicular lean mass || id:ebi-a-GCST90000025	IDP dMRI ProbtrackX ICVF fmi || id:ubm-a-801	Inverse variance weighted	11.097	3	0.0112126
ubm-a-124	ebi-a-GCST90000025	Appendicular lean mass || id:ebi-a-GCST90000025	IDP T1 FAST ROIs L caudate || id:ubm-a-124	Inverse variance weighted	1.58015	1	0.20874
ubm-a-149	ebi-a-GCST90000025	Appendicular lean mass || id:ebi-a-GCST90000025	IDP T1 FAST ROIs R cerebellum crus II || id:ubm-a-149	Inverse variance weighted	0.284321	1	0.593883
ubm-a-170	ebi-a-GCST90000025	Appendicular lean mass || id:ebi-a-GCST90000025	IDP SWI T2star left putamen || id:ubm-a-170	MR Egger	7.91593	4	0.0947069
ubm-a-170	ebi-a-GCST90000025	Appendicular lean mass || id:ebi-a-GCST90000025	IDP SWI T2star left putamen || id:ubm-a-170	Inverse variance weighted	8.72407	5	0.120589
ubm-a-216	ebi-a-GCST90000025	Appendicular lean mass || id:ebi-a-GCST90000025	IDP dMRI TBSS FA Retrolenticular part of internal capsule R || id:ubm-a-216	Inverse variance weighted	7.41748	1	0.00645932
ubm-a-248	ebi-a-GCST90000025	Appendicular lean mass || id:ebi-a-GCST90000025	IDP dMRI TBSS MD Splenium of corpus callosum || id:ubm-a-248	MR Egger	3.90036	1	0.0482758
ubm-a-248	ebi-a-GCST90000025	Appendicular lean mass || id:ebi-a-GCST90000025	IDP dMRI TBSS MD Splenium of corpus callosum || id:ubm-a-248	Inverse variance weighted	6.40533	2	0.0406537
ubm-a-2674	ebi-a-GCST90000025	Appendicular lean mass || id:ebi-a-GCST90000025	volume Right-Lateral-Ventricle || id:ubm-a-2674	Inverse variance weighted	8.98478	1	0.00272237
ubm-a-4	ebi-a-GCST90000025	Appendicular lean mass || id:ebi-a-GCST90000025	IDP T1 SIENAX CSF unnormalised volume || id:ubm-a-4	MR Egger	23.2642	2	8.87665e-06
ubm-a-4	ebi-a-GCST90000025	Appendicular lean mass || id:ebi-a-GCST90000025	IDP T1 SIENAX CSF unnormalised volume || id:ubm-a-4	Inverse variance weighted	23.5774	3	3.06051e-05
ubm-a-496	ebi-a-GCST90000025	Appendicular lean mass || id:ebi-a-GCST90000025	IDP dMRI TBSS ICVF Superior cerebellar peduncle R || id:ubm-a-496	MR Egger	0.161728	1	0.68757
ubm-a-496	ebi-a-GCST90000025	Appendicular lean mass || id:ebi-a-GCST90000025	IDP dMRI TBSS ICVF Superior cerebellar peduncle R || id:ubm-a-496	Inverse variance weighted	2.96795	2	0.226734
ubm-a-790	ebi-a-GCST90000025	Appendicular lean mass || id:ebi-a-GCST90000025	IDP dMRI ProbtrackX ICVF ar l || id:ubm-a-790	MR Egger	2.81467	1	0.0934062
ubm-a-790	ebi-a-GCST90000025	Appendicular lean mass || id:ebi-a-GCST90000025	IDP dMRI ProbtrackX ICVF ar l || id:ubm-a-790	Inverse variance weighted	9.75348	2	0.00762183
ubm-a-11	ebi-a-GCST90000025	Appendicular lean mass || id:ebi-a-GCST90000025	IDP T1 FIRST left thalamus volume || id:ubm-a-11	MR Egger	0.0135406	1	0.907364
ubm-a-11	ebi-a-GCST90000025	Appendicular lean mass || id:ebi-a-GCST90000025	IDP T1 FIRST left thalamus volume || id:ubm-a-11	Inverse variance weighted	0.0137477	2	0.99315
ubm-a-157	ebi-a-GCST90000025	Appendicular lean mass || id:ebi-a-GCST90000025	IDP T1 FAST ROIs V cerebellum VIIIb || id:ubm-a-157	Inverse variance weighted	9.55825	1	0.00199053
ubm-a-2656	ebi-a-GCST90000025	Appendicular lean mass || id:ebi-a-GCST90000025	volume Left-Lateral-Ventricle || id:ubm-a-2656	MR Egger	9.04553	1	0.00263337
ubm-a-2656	ebi-a-GCST90000025	Appendicular lean mass || id:ebi-a-GCST90000025	volume Left-Lateral-Ventricle || id:ubm-a-2656	Inverse variance weighted	13.2433	2	0.00133123
ubm-a-2709	ebi-a-GCST90000025	Appendicular lean mass || id:ebi-a-GCST90000025	volume BrainSegVol-to-eTIV || id:ubm-a-2709	Inverse variance weighted	0.0235683	1	0.877988
ubm-a-3143	ebi-a-GCST90000025	Appendicular lean mass || id:ebi-a-GCST90000025	netmat ICA 09Aug2017 003 || id:ubm-a-3143	MR Egger	0.0805113	1	0.776606
ubm-a-3143	ebi-a-GCST90000025	Appendicular lean mass || id:ebi-a-GCST90000025	netmat ICA 09Aug2017 003 || id:ubm-a-3143	Inverse variance weighted	1.70552	2	0.426237
ubm-a-411	ebi-a-GCST90000025	Appendicular lean mass || id:ebi-a-GCST90000025	IDP dMRI TBSS L2 Anterior corona radiata L || id:ubm-a-411	Inverse variance weighted	10.0698	1	0.00150722
ubm-a-492	ebi-a-GCST90000025	Appendicular lean mass || id:ebi-a-GCST90000025	IDP dMRI TBSS ICVF Medial lemniscus R || id:ubm-a-492	Inverse variance weighted	0.995316	1	0.318447
ubm-a-505	ebi-a-GCST90000025	Appendicular lean mass || id:ebi-a-GCST90000025	IDP dMRI TBSS ICVF Retrolenticular part of internal capsule L || id:ubm-a-505	MR Egger	5.36166	1	0.0205842
ubm-a-505	ebi-a-GCST90000025	Appendicular lean mass || id:ebi-a-GCST90000025	IDP dMRI TBSS ICVF Retrolenticular part of internal capsule L || id:ubm-a-505	Inverse variance weighted	10.4155	2	0.00547395
ubm-a-169	ebi-a-GCST90000025	Appendicular lean mass || id:ebi-a-GCST90000025	IDP SWI T2star right caudate || id:ubm-a-169	MR Egger	11.9495	2	0.00254208
ubm-a-169	ebi-a-GCST90000025	Appendicular lean mass || id:ebi-a-GCST90000025	IDP SWI T2star right caudate || id:ubm-a-169	Inverse variance weighted	12.5267	3	0.00578041
ubm-a-2644	ebi-a-GCST90000025	Appendicular lean mass || id:ebi-a-GCST90000025	IDP T1 FIRST left putamen volume plus IDP T1 FIRST right putamen volume || id:ubm-a-2644	Inverse variance weighted	5.69608	1	0.0170029
ubm-a-2664	ebi-a-GCST90000025	Appendicular lean mass || id:ebi-a-GCST90000025	volume 3rd-Ventricle || id:ubm-a-2664	Inverse variance weighted	12.787	1	0.000349032
ubm-a-373	ebi-a-GCST90000025	Appendicular lean mass || id:ebi-a-GCST90000025	IDP dMRI TBSS L1 External capsule L || id:ubm-a-373	Inverse variance weighted	4.65006	1	0.0310525
ubm-a-413	ebi-a-GCST90000025	Appendicular lean mass || id:ebi-a-GCST90000025	IDP dMRI TBSS L2 Superior corona radiata L || id:ubm-a-413	Inverse variance weighted	8.75518	1	0.00308724
ubm-a-414	ebi-a-GCST90000025	Appendicular lean mass || id:ebi-a-GCST90000025	IDP dMRI TBSS L2 Posterior corona radiata R || id:ubm-a-414	Inverse variance weighted	6.7474	1	0.00938843
ubm-a-509	ebi-a-GCST90000025	Appendicular lean mass || id:ebi-a-GCST90000025	IDP dMRI TBSS ICVF Superior corona radiata L || id:ubm-a-509	MR Egger	5.84874	1	0.0155882
ubm-a-509	ebi-a-GCST90000025	Appendicular lean mass || id:ebi-a-GCST90000025	IDP dMRI TBSS ICVF Superior corona radiata L || id:ubm-a-509	Inverse variance weighted	10.051	2	0.0065684
ubm-a-812	ebi-a-GCST90000025	Appendicular lean mass || id:ebi-a-GCST90000025	IDP dMRI ProbtrackX ICVF slf r || id:ubm-a-812	MR Egger	6.12821	1	0.0133042
ubm-a-812	ebi-a-GCST90000025	Appendicular lean mass || id:ebi-a-GCST90000025	IDP dMRI ProbtrackX ICVF slf r || id:ubm-a-812	Inverse variance weighted	9.93676	2	0.0069544
ubm-a-814	ebi-a-GCST90000025	Appendicular lean mass || id:ebi-a-GCST90000025	IDP dMRI ProbtrackX ICVF str r || id:ubm-a-814	MR Egger	5.40798	1	0.0200449
ubm-a-814	ebi-a-GCST90000025	Appendicular lean mass || id:ebi-a-GCST90000025	IDP dMRI ProbtrackX ICVF str r || id:ubm-a-814	Inverse variance weighted	10.1384	2	0.00628742
ubm-a-279	ebi-a-GCST90000025	Appendicular lean mass || id:ebi-a-GCST90000025	IDP dMRI TBSS MD Cingulum cingulate gyrus L || id:ubm-a-279	MR Egger	6.09413	1	0.0135632
ubm-a-279	ebi-a-GCST90000025	Appendicular lean mass || id:ebi-a-GCST90000025	IDP dMRI TBSS MD Cingulum cingulate gyrus L || id:ubm-a-279	Inverse variance weighted	13.7678	2	0.00102414
ubm-a-284	ebi-a-GCST90000025	Appendicular lean mass || id:ebi-a-GCST90000025	IDP dMRI TBSS MD Superior longitudinal fasciculus R || id:ubm-a-284	Inverse variance weighted	7.14614	1	0.00751254
ubm-a-3090	ebi-a-GCST90000025	Appendicular lean mass || id:ebi-a-GCST90000025	a2009s rh G pariet inf-Supramar thickness || id:ubm-a-3090	Inverse variance weighted	2.20408	1	0.137646
ubm-a-449	ebi-a-GCST90000025	Appendicular lean mass || id:ebi-a-GCST90000025	IDP dMRI TBSS L3 Superior cerebellar peduncle L || id:ubm-a-449	Inverse variance weighted	2.95196	1	0.0857735
ubm-a-460	ebi-a-GCST90000025	Appendicular lean mass || id:ebi-a-GCST90000025	IDP dMRI TBSS L3 Superior corona radiata R || id:ubm-a-460	Inverse variance weighted	0.111769	1	0.738139
ubm-a-516	ebi-a-GCST90000025	Appendicular lean mass || id:ebi-a-GCST90000025	IDP dMRI TBSS ICVF External capsule R || id:ubm-a-516	MR Egger	6.16148	1	0.0130562
ubm-a-516	ebi-a-GCST90000025	Appendicular lean mass || id:ebi-a-GCST90000025	IDP dMRI TBSS ICVF External capsule R || id:ubm-a-516	Inverse variance weighted	12.4387	2	0.00199054
ubm-a-670	ebi-a-GCST90000025	Appendicular lean mass || id:ebi-a-GCST90000025	IDP dMRI ProbtrackX MD ilf r || id:ubm-a-670	MR Egger	1.32556	1	0.249597
ubm-a-670	ebi-a-GCST90000025	Appendicular lean mass || id:ebi-a-GCST90000025	IDP dMRI ProbtrackX MD ilf r || id:ubm-a-670	Inverse variance weighted	10.4984	2	0.00525178

## Sheet: supplementary table 6
	supplementary table 5. The sensitivity analysis results of mendelian randomization analysis between brain structure imaging indexes and grip strength.
id.exposure	id.outcome	outcome	exposure	method	Q	Q_df	Q_pval
ubm-a-1096	ukb-b-7478	Hand grip strength (left) || id:ukb-b-7478	NET25 0150 || id:ubm-a-1096	Inverse variance weighted	0.45313	1	0.500852
ubm-a-459	ukb-b-7478	Hand grip strength (left) || id:ukb-b-7478	IDP dMRI TBSS L3 Anterior corona radiata L || id:ubm-a-459	Inverse variance weighted	0.0824044	1	0.774065
ubm-a-462	ukb-b-7478	Hand grip strength (left) || id:ukb-b-7478	IDP dMRI TBSS L3 Posterior corona radiata R || id:ubm-a-462	Inverse variance weighted	2.56202	1	0.109459
ubm-a-529	ukb-b-7478	Hand grip strength (left) || id:ukb-b-7478	IDP dMRI TBSS ICVF Uncinate fasciculus L || id:ubm-a-529	Inverse variance weighted	0.0114135	1	0.914921
ubm-a-533	ukb-b-7478	Hand grip strength (left) || id:ukb-b-7478	IDP dMRI TBSS OD Pontine crossing tract || id:ubm-a-533	MR Egger	0.0178124	1	0.893827
ubm-a-533	ukb-b-7478	Hand grip strength (left) || id:ukb-b-7478	IDP dMRI TBSS OD Pontine crossing tract || id:ubm-a-533	Inverse variance weighted	0.451438	2	0.797942
ubm-a-877	ukb-b-7478	Hand grip strength (left) || id:ukb-b-7478	NODEamps25 0007 || id:ubm-a-877	Inverse variance weighted	0.000365787	1	0.984741
ubm-a-926	ukb-b-7478	Hand grip strength (left) || id:ukb-b-7478	NODEamps100 0035 || id:ubm-a-926	Inverse variance weighted	0.517163	1	0.472054
ubm-a-154	ukb-b-7478	Hand grip strength (left) || id:ukb-b-7478	IDP T1 FAST ROIs V cerebellum VIIIa || id:ubm-a-154	MR Egger	0.00184468	1	0.965742
ubm-a-154	ukb-b-7478	Hand grip strength (left) || id:ukb-b-7478	IDP T1 FAST ROIs V cerebellum VIIIa || id:ubm-a-154	Inverse variance weighted	0.318435	2	0.852811
ubm-a-215	ukb-b-7478	Hand grip strength (left) || id:ukb-b-7478	IDP dMRI TBSS FA Posterior limb of internal capsule L || id:ubm-a-215	MR Egger	6.76693	2	0.0339297
ubm-a-215	ukb-b-7478	Hand grip strength (left) || id:ukb-b-7478	IDP dMRI TBSS FA Posterior limb of internal capsule L || id:ubm-a-215	Inverse variance weighted	6.93438	3	0.074019
ubm-a-2677	ukb-b-7478	Hand grip strength (left) || id:ukb-b-7478	volume Right-Cerebellum-Cortex || id:ubm-a-2677	MR Egger	1.21003	3	0.7506
ubm-a-2677	ukb-b-7478	Hand grip strength (left) || id:ukb-b-7478	volume Right-Cerebellum-Cortex || id:ubm-a-2677	Inverse variance weighted	4.89824	4	0.297899
ubm-a-487	ukb-b-7478	Hand grip strength (left) || id:ukb-b-7478	IDP dMRI TBSS ICVF Body of corpus callosum || id:ubm-a-487	MR Egger	6.36131	5	0.272632
ubm-a-487	ukb-b-7478	Hand grip strength (left) || id:ukb-b-7478	IDP dMRI TBSS ICVF Body of corpus callosum || id:ubm-a-487	Inverse variance weighted	7.15853	6	0.306435
ubm-a-784	ukb-b-7478	Hand grip strength (left) || id:ukb-b-7478	IDP dMRI ProbtrackX L3 slf l || id:ubm-a-784	Inverse variance weighted	0.107626	1	0.742863
ubm-a-858	ukb-b-7478	Hand grip strength (left) || id:ukb-b-7478	IDP dMRI ProbtrackX ISOVF ilf l || id:ubm-a-858	Inverse variance weighted	3.88981	1	0.04858
ubm-a-2660	ukb-b-7478	Hand grip strength (left) || id:ukb-b-7478	volume Left-Thalamus-Proper || id:ubm-a-2660	Inverse variance weighted	2.22518	1	0.135777
ubm-a-275	ukb-b-7478	Hand grip strength (left) || id:ukb-b-7478	IDP dMRI TBSS MD Sagittal stratum L || id:ubm-a-275	Inverse variance weighted	0.0555756	1	0.813631
ubm-a-415	ukb-b-7478	Hand grip strength (left) || id:ukb-b-7478	IDP dMRI TBSS L2 Posterior corona radiata L || id:ubm-a-415	MR Egger	0.23348	1	0.628956
ubm-a-415	ukb-b-7478	Hand grip strength (left) || id:ukb-b-7478	IDP dMRI TBSS L2 Posterior corona radiata L || id:ubm-a-415	Inverse variance weighted	0.257074	2	0.879381
ubm-a-417	ukb-b-7478	Hand grip strength (left) || id:ukb-b-7478	IDP dMRI TBSS L2 Posterior thalamic radiation L || id:ubm-a-417	Inverse variance weighted	0.216665	1	0.641593
ubm-a-523	ukb-b-7478	Hand grip strength (left) || id:ukb-b-7478	IDP dMRI TBSS ICVF Fornix cres+Stria terminalis L || id:ubm-a-523	Inverse variance weighted	0.879296	1	0.348394
ubm-a-762	ukb-b-7478	Hand grip strength (left) || id:ukb-b-7478	IDP dMRI ProbtrackX L2 unc r || id:ubm-a-762	Inverse variance weighted	1.52418	1	0.216988
ubm-a-906	ukb-b-7478	Hand grip strength (left) || id:ukb-b-7478	NODEamps100 0015 || id:ubm-a-906	Inverse variance weighted	1.04471	1	0.306728
ubm-a-425	ukb-b-7478	Hand grip strength (left) || id:ukb-b-7478	IDP dMRI TBSS L2 Cingulum hippocampus L || id:ubm-a-425	Inverse variance weighted	0.0785884	1	0.77922
ubm-a-652	ukb-b-7478	Hand grip strength (left) || id:ukb-b-7478	IDP dMRI ProbtrackX FA str r || id:ubm-a-652	Inverse variance weighted	10.6497	1	0.00110086
ubm-a-653	ukb-b-7478	Hand grip strength (left) || id:ukb-b-7478	IDP dMRI ProbtrackX FA unc l || id:ubm-a-653	Inverse variance weighted	1.55286	1	0.212714
ubm-a-810	ukb-b-7478	Hand grip strength (left) || id:ukb-b-7478	IDP dMRI ProbtrackX ICVF ptr r || id:ubm-a-810	MR Egger	0.0835637	1	0.772525
ubm-a-810	ukb-b-7478	Hand grip strength (left) || id:ukb-b-7478	IDP dMRI ProbtrackX ICVF ptr r || id:ubm-a-810	Inverse variance weighted	0.202643	2	0.903643
ubm-a-148	ukb-b-7478	Hand grip strength (left) || id:ukb-b-7478	IDP T1 FAST ROIs V cerebellum crus II || id:ubm-a-148	MR Egger	4.48566	1	0.0341804
ubm-a-148	ukb-b-7478	Hand grip strength (left) || id:ukb-b-7478	IDP T1 FAST ROIs V cerebellum crus II || id:ubm-a-148	Inverse variance weighted	8.24729	2	0.0161854
ubm-a-172	ukb-b-7478	Hand grip strength (left) || id:ukb-b-7478	IDP SWI T2star left pallidum || id:ubm-a-172	MR Egger	1.78937	5	0.877454
ubm-a-172	ukb-b-7478	Hand grip strength (left) || id:ukb-b-7478	IDP SWI T2star left pallidum || id:ubm-a-172	Inverse variance weighted	1.80576	6	0.936668
ubm-a-280	ukb-b-7478	Hand grip strength (left) || id:ukb-b-7478	IDP dMRI TBSS MD Cingulum hippocampus R || id:ubm-a-280	Inverse variance weighted	0.0601693	1	0.806229
ubm-a-293	ukb-b-7478	Hand grip strength (left) || id:ukb-b-7478	IDP dMRI TBSS MO Pontine crossing tract || id:ubm-a-293	MR Egger	4.06944	5	0.539462
ubm-a-293	ukb-b-7478	Hand grip strength (left) || id:ukb-b-7478	IDP dMRI TBSS MO Pontine crossing tract || id:ubm-a-293	Inverse variance weighted	4.50081	6	0.609231
ubm-a-510	ukb-b-7478	Hand grip strength (left) || id:ukb-b-7478	IDP dMRI TBSS ICVF Posterior corona radiata R || id:ubm-a-510	MR Egger	0.0688933	1	0.792955
ubm-a-510	ukb-b-7478	Hand grip strength (left) || id:ukb-b-7478	IDP dMRI TBSS ICVF Posterior corona radiata R || id:ubm-a-510	Inverse variance weighted	0.0763866	2	0.962527
ubm-a-513	ukb-b-7478	Hand grip strength (left) || id:ukb-b-7478	IDP dMRI TBSS ICVF Posterior thalamic radiation L || id:ubm-a-513	MR Egger	0.584579	1	0.444523
ubm-a-513	ukb-b-7478	Hand grip strength (left) || id:ukb-b-7478	IDP dMRI TBSS ICVF Posterior thalamic radiation L || id:ubm-a-513	Inverse variance weighted	0.857867	2	0.651203
ubm-a-815	ukb-b-7478	Hand grip strength (left) || id:ukb-b-7478	IDP dMRI ProbtrackX ICVF unc l || id:ubm-a-815	MR Egger	1.12971	2	0.568442
ubm-a-815	ukb-b-7478	Hand grip strength (left) || id:ukb-b-7478	IDP dMRI ProbtrackX ICVF unc l || id:ubm-a-815	Inverse variance weighted	1.70938	3	0.63485
ubm-a-890	ukb-b-7478	Hand grip strength (left) || id:ukb-b-7478	NODEamps25 0020 || id:ubm-a-890	Inverse variance weighted	0.845859	1	0.357727
ubm-a-121	ukb-b-7478	Hand grip strength (left) || id:ukb-b-7478	IDP T1 FAST ROIs R occ pole || id:ubm-a-121	MR Egger	1.37431	1	0.241073
ubm-a-121	ukb-b-7478	Hand grip strength (left) || id:ukb-b-7478	IDP T1 FAST ROIs R occ pole || id:ubm-a-121	Inverse variance weighted	1.80838	2	0.40487
ubm-a-669	ukb-b-7478	Hand grip strength (left) || id:ukb-b-7478	IDP dMRI ProbtrackX MD ilf l || id:ubm-a-669	MR Egger	0.143356	1	0.704968
ubm-a-669	ukb-b-7478	Hand grip strength (left) || id:ukb-b-7478	IDP dMRI ProbtrackX MD ilf l || id:ubm-a-669	Inverse variance weighted	0.324402	2	0.85027
ubm-a-171	ukb-b-7478	Hand grip strength (left) || id:ukb-b-7478	IDP SWI T2star right putamen || id:ubm-a-171	MR Egger	26.503	7	0.000409358
ubm-a-171	ukb-b-7478	Hand grip strength (left) || id:ukb-b-7478	IDP SWI T2star right putamen || id:ubm-a-171	Inverse variance weighted	32.2913	8	8.25895e-05
ubm-a-277	ukb-b-7478	Hand grip strength (left) || id:ukb-b-7478	IDP dMRI TBSS MD External capsule L || id:ubm-a-277	Inverse variance weighted	0.488596	1	0.484554
ubm-a-777	ukb-b-7478	Hand grip strength (left) || id:ukb-b-7478	IDP dMRI ProbtrackX L3 ilf l || id:ubm-a-777	Inverse variance weighted	0.0691502	1	0.792578
ubm-a-1721	ukb-b-7478	Hand grip strength (left) || id:ukb-b-7478	NET100 0565 || id:ubm-a-1721	Inverse variance weighted	0.0428377	1	0.836031
ubm-a-198	ukb-b-7478	Hand grip strength (left) || id:ukb-b-7478	IDP dMRI TBSS FA Genu of corpus callosum || id:ubm-a-198	Inverse variance weighted	1.58365	1	0.208236
ubm-a-2915	ukb-b-7478	Hand grip strength (left) || id:ukb-b-7478	a2009s rh S orbital med-olfact area || id:ubm-a-2915	Inverse variance weighted	4.79079	1	0.0286123
ubm-a-499	ukb-b-7478	Hand grip strength (left) || id:ukb-b-7478	IDP dMRI TBSS ICVF Cerebral peduncle L || id:ubm-a-499	MR Egger	3.0237	1	0.0820559
ubm-a-499	ukb-b-7478	Hand grip strength (left) || id:ukb-b-7478	IDP dMRI TBSS ICVF Cerebral peduncle L || id:ubm-a-499	Inverse variance weighted	3.26434	2	0.195504
ubm-a-711	ukb-b-7478	Hand grip strength (left) || id:ukb-b-7478	IDP dMRI ProbtrackX L1 atr l || id:ubm-a-711	MR Egger	4.96695	1	0.0258362
ubm-a-711	ukb-b-7478	Hand grip strength (left) || id:ukb-b-7478	IDP dMRI ProbtrackX L1 atr l || id:ubm-a-711	Inverse variance weighted	11.4675	2	0.00323492
ubm-a-789	ukb-b-7478	Hand grip strength (left) || id:ukb-b-7478	IDP dMRI ProbtrackX L3 unc r || id:ubm-a-789	Inverse variance weighted	1.18789	1	0.275756
ubm-a-848	ukb-b-7478	Hand grip strength (left) || id:ukb-b-7478	IDP dMRI ProbtrackX ISOVF cgc l || id:ubm-a-848	MR Egger	0.301636	1	0.582859
ubm-a-848	ukb-b-7478	Hand grip strength (left) || id:ukb-b-7478	IDP dMRI ProbtrackX ISOVF cgc l || id:ubm-a-848	Inverse variance weighted	0.789069	2	0.673994
ubm-a-2651	ukb-b-7478	Hand grip strength (left) || id:ukb-b-7478	IDP SWI T2star left putamen plus IDP SWI T2star right putamen || id:ubm-a-2651	MR Egger	26.9105	8	0.000732583
ubm-a-2651	ukb-b-7478	Hand grip strength (left) || id:ukb-b-7478	IDP SWI T2star left putamen plus IDP SWI T2star right putamen || id:ubm-a-2651	Inverse variance weighted	30.3305	9	0.000385372
ubm-a-458	ukb-b-7478	Hand grip strength (left) || id:ukb-b-7478	IDP dMRI TBSS L3 Anterior corona radiata R || id:ubm-a-458	MR Egger	0.0801004	1	0.777161
ubm-a-458	ukb-b-7478	Hand grip strength (left) || id:ukb-b-7478	IDP dMRI TBSS L3 Anterior corona radiata R || id:ubm-a-458	Inverse variance weighted	1.32908	2	0.51451
ubm-a-647	ukb-b-7478	Hand grip strength (left) || id:ukb-b-7478	IDP dMRI ProbtrackX FA ptr l || id:ubm-a-647	Inverse variance weighted	0.0515979	1	0.820306
ubm-a-916	ukb-b-7478	Hand grip strength (left) || id:ukb-b-7478	NODEamps100 0025 || id:ubm-a-916	MR Egger	0.0185491	1	0.891667
ubm-a-916	ukb-b-7478	Hand grip strength (left) || id:ukb-b-7478	NODEamps100 0025 || id:ubm-a-916	Inverse variance weighted	3.43452	2	0.179557
ubm-a-470	ukb-b-7478	Hand grip strength (left) || id:ukb-b-7478	IDP dMRI TBSS L3 Cingulum cingulate gyrus R || id:ubm-a-470	MR Egger	1.04366	1	0.306971
ubm-a-470	ukb-b-7478	Hand grip strength (left) || id:ukb-b-7478	IDP dMRI TBSS L3 Cingulum cingulate gyrus R || id:ubm-a-470	Inverse variance weighted	2.31295	2	0.314593
ubm-a-643	ukb-b-7478	Hand grip strength (left) || id:ukb-b-7478	IDP dMRI ProbtrackX FA ilf r || id:ubm-a-643	MR Egger	3.37521	1	0.0661842
ubm-a-643	ukb-b-7478	Hand grip strength (left) || id:ukb-b-7478	IDP dMRI ProbtrackX FA ilf r || id:ubm-a-643	Inverse variance weighted	6.72312	2	0.0346812
ubm-a-735	ukb-b-7478	Hand grip strength (left) || id:ukb-b-7478	IDP dMRI ProbtrackX L1 unc r || id:ubm-a-735	MR Egger	0.995013	1	0.31852
ubm-a-735	ukb-b-7478	Hand grip strength (left) || id:ukb-b-7478	IDP dMRI ProbtrackX L1 unc r || id:ubm-a-735	Inverse variance weighted	2.58168	2	0.27504
ubm-a-749	ukb-b-7478	Hand grip strength (left) || id:ukb-b-7478	IDP dMRI ProbtrackX L2 ifo r || id:ubm-a-749	Inverse variance weighted	0.145143	1	0.70322
ubm-a-1834	ukb-b-7478	Hand grip strength (left) || id:ukb-b-7478	NET100 0678 || id:ubm-a-1834	Inverse variance weighted	1.67419	1	0.195698
ubm-a-208	ukb-b-7478	Hand grip strength (left) || id:ukb-b-7478	IDP dMRI TBSS FA Superior cerebellar peduncle R || id:ubm-a-208	Inverse variance weighted	0.298938	1	0.584549
ubm-a-2776	ukb-b-7478	Hand grip strength (left) || id:ukb-b-7478	a2009s lh G precuneus area || id:ubm-a-2776	Inverse variance weighted	0.0707049	1	0.790313
ubm-a-651	ukb-b-7478	Hand grip strength (left) || id:ukb-b-7478	IDP dMRI ProbtrackX FA str l || id:ubm-a-651	MR Egger	2.9906	1	0.0837489
ubm-a-651	ukb-b-7478	Hand grip strength (left) || id:ukb-b-7478	IDP dMRI ProbtrackX FA str l || id:ubm-a-651	Inverse variance weighted	10.3566	2	0.00563753
ubm-a-656	ukb-b-7478	Hand grip strength (left) || id:ukb-b-7478	IDP dMRI ProbtrackX MD ar r || id:ubm-a-656	Inverse variance weighted	3.52102	1	0.0605953
ubm-a-883	ukb-b-7478	Hand grip strength (left) || id:ukb-b-7478	NODEamps25 0013 || id:ubm-a-883	Inverse variance weighted	0.00140654	1	0.970083
ubm-a-921	ukb-b-7478	Hand grip strength (left) || id:ukb-b-7478	NODEamps100 0030 || id:ubm-a-921	Inverse variance weighted	0.321766	1	0.570548
ubm-a-2011	ukb-b-7478	Hand grip strength (left) || id:ukb-b-7478	NET100 0855 || id:ubm-a-2011	Inverse variance weighted	0.148679	1	0.699801
ubm-a-3025	ukb-b-7478	Hand grip strength (left) || id:ukb-b-7478	a2009s lh S postcentral thickness || id:ubm-a-3025	Inverse variance weighted	0.416224	1	0.518827
ubm-a-3053	ukb-b-7478	Hand grip strength (left) || id:ukb-b-7478	DKTatlas rh posteriorcingulate thickness || id:ubm-a-3053	Inverse variance weighted	0.375984	1	0.53976
ubm-a-649	ukb-b-7478	Hand grip strength (left) || id:ukb-b-7478	IDP dMRI ProbtrackX FA slf l || id:ubm-a-649	Inverse variance weighted	0.155799	1	0.693054
ubm-a-706	ukb-b-7478	Hand grip strength (left) || id:ukb-b-7478	IDP dMRI ProbtrackX MO str r || id:ubm-a-706	Inverse variance weighted	0.030138	1	0.862177
ubm-a-757	ukb-b-7478	Hand grip strength (left) || id:ukb-b-7478	IDP dMRI ProbtrackX L2 slf l || id:ubm-a-757	Inverse variance weighted	0.127938	1	0.72058
ubm-a-806	ukb-b-7478	Hand grip strength (left) || id:ukb-b-7478	IDP dMRI ProbtrackX ICVF mcp || id:ubm-a-806	MR Egger	0.345464	2	0.841363
ubm-a-806	ukb-b-7478	Hand grip strength (left) || id:ukb-b-7478	IDP dMRI ProbtrackX ICVF mcp || id:ubm-a-806	Inverse variance weighted	0.647379	3	0.885505
ubm-a-816	ukb-b-7478	Hand grip strength (left) || id:ukb-b-7478	IDP dMRI ProbtrackX ICVF unc r || id:ubm-a-816	Inverse variance weighted	0.00106817	1	0.973927
ubm-a-931	ukb-b-7478	Hand grip strength (left) || id:ukb-b-7478	NODEamps100 0040 || id:ubm-a-931	Inverse variance weighted	6.33578	1	0.0118326
ubm-a-1892	ukb-b-7478	Hand grip strength (left) || id:ukb-b-7478	NET100 0736 || id:ubm-a-1892	Inverse variance weighted	0.352269	1	0.552831
ubm-a-390	ukb-b-7478	Hand grip strength (left) || id:ukb-b-7478	IDP dMRI TBSS L2 Genu of corpus callosum || id:ubm-a-390	MR Egger	0.0152481	1	0.901724
ubm-a-390	ukb-b-7478	Hand grip strength (left) || id:ukb-b-7478	IDP dMRI TBSS L2 Genu of corpus callosum || id:ubm-a-390	Inverse variance weighted	1.92158	2	0.38259
ubm-a-613	ukb-b-7478	Hand grip strength (left) || id:ukb-b-7478	IDP dMRI TBSS ISOVF External capsule L || id:ubm-a-613	MR Egger	3.09053	2	0.213255
ubm-a-613	ukb-b-7478	Hand grip strength (left) || id:ukb-b-7478	IDP dMRI TBSS ISOVF External capsule L || id:ubm-a-613	Inverse variance weighted	3.43672	3	0.329063
ubm-a-230	ukb-b-7478	Hand grip strength (left) || id:ukb-b-7478	IDP dMRI TBSS FA Cingulum cingulate gyrus R || id:ubm-a-230	MR Egger	0.00811993	1	0.928199
ubm-a-230	ukb-b-7478	Hand grip strength (left) || id:ukb-b-7478	IDP dMRI TBSS FA Cingulum cingulate gyrus R || id:ubm-a-230	Inverse variance weighted	3.50729	2	0.173142
ubm-a-2649	ukb-b-7478	Hand grip strength (left) || id:ukb-b-7478	IDP SWI T2star left thalamus plus IDP SWI T2star right thalamus || id:ubm-a-2649	MR Egger	0.139532	1	0.708747
ubm-a-2649	ukb-b-7478	Hand grip strength (left) || id:ukb-b-7478	IDP SWI T2star left thalamus plus IDP SWI T2star right thalamus || id:ubm-a-2649	Inverse variance weighted	3.8884	2	0.143101
ubm-a-2734	ukb-b-7478	Hand grip strength (left) || id:ukb-b-7478	DKTatlas lh postcentral area || id:ubm-a-2734	MR Egger	18.8962	1	1.38029e-05
ubm-a-2734	ukb-b-7478	Hand grip strength (left) || id:ukb-b-7478	DKTatlas lh postcentral area || id:ubm-a-2734	Inverse variance weighted	18.9751	2	7.57911e-05
ubm-a-285	ukb-b-7478	Hand grip strength (left) || id:ukb-b-7478	IDP dMRI TBSS MD Superior longitudinal fasciculus L || id:ubm-a-285	MR Egger	0.0341861	1	0.853312
ubm-a-285	ukb-b-7478	Hand grip strength (left) || id:ukb-b-7478	IDP dMRI TBSS MD Superior longitudinal fasciculus L || id:ubm-a-285	Inverse variance weighted	0.404135	2	0.81704
ubm-a-410	ukb-b-7478	Hand grip strength (left) || id:ukb-b-7478	IDP dMRI TBSS L2 Anterior corona radiata R || id:ubm-a-410	MR Egger	0.163994	1	0.685506
ubm-a-410	ukb-b-7478	Hand grip strength (left) || id:ukb-b-7478	IDP dMRI TBSS L2 Anterior corona radiata R || id:ubm-a-410	Inverse variance weighted	0.164421	2	0.921078
ubm-a-811	ukb-b-7478	Hand grip strength (left) || id:ukb-b-7478	IDP dMRI ProbtrackX ICVF slf l || id:ubm-a-811	MR Egger	0.216193	1	0.641956
ubm-a-811	ukb-b-7478	Hand grip strength (left) || id:ukb-b-7478	IDP dMRI ProbtrackX ICVF slf l || id:ubm-a-811	Inverse variance weighted	1.17503	2	0.555707
ubm-a-494	ukb-b-7478	Hand grip strength (left) || id:ukb-b-7478	IDP dMRI TBSS ICVF Inferior cerebellar peduncle R || id:ubm-a-494	MR Egger	1.58183	2	0.453429
ubm-a-494	ukb-b-7478	Hand grip strength (left) || id:ukb-b-7478	IDP dMRI TBSS ICVF Inferior cerebellar peduncle R || id:ubm-a-494	Inverse variance weighted	2.71031	3	0.438479
ubm-a-668	ukb-b-7478	Hand grip strength (left) || id:ukb-b-7478	IDP dMRI ProbtrackX MD ifo r || id:ubm-a-668	MR Egger	0.120518	1	0.728474
ubm-a-668	ukb-b-7478	Hand grip strength (left) || id:ukb-b-7478	IDP dMRI ProbtrackX MD ifo r || id:ubm-a-668	Inverse variance weighted	0.334725	2	0.845893
ubm-a-677	ukb-b-7478	Hand grip strength (left) || id:ukb-b-7478	IDP dMRI ProbtrackX MD slf r || id:ubm-a-677	Inverse variance weighted	0.146195	1	0.702199
ubm-a-722	ukb-b-7478	Hand grip strength (left) || id:ukb-b-7478	IDP dMRI ProbtrackX L1 ifo r || id:ubm-a-722	Inverse variance weighted	0.0175494	1	0.894609
ubm-a-748	ukb-b-7478	Hand grip strength (left) || id:ukb-b-7478	IDP dMRI ProbtrackX L2 ifo l || id:ubm-a-748	Inverse variance weighted	0.113265	1	0.736458
ubm-a-147	ukb-b-7478	Hand grip strength (left) || id:ukb-b-7478	IDP T1 FAST ROIs L cerebellum crus II || id:ubm-a-147	MR Egger	6.3383	1	0.0118158
ubm-a-147	ukb-b-7478	Hand grip strength (left) || id:ukb-b-7478	IDP T1 FAST ROIs L cerebellum crus II || id:ubm-a-147	Inverse variance weighted	7.41566	2	0.0245307
ubm-a-237	ukb-b-7478	Hand grip strength (left) || id:ukb-b-7478	IDP dMRI TBSS FA Superior longitudinal fasciculus L || id:ubm-a-237	Inverse variance weighted	6.0505	1	0.0139024
ubm-a-287	ukb-b-7478	Hand grip strength (left) || id:ukb-b-7478	IDP dMRI TBSS MD Superior fronto-occipital fasciculus L || id:ubm-a-287	Inverse variance weighted	2.22244	1	0.136018
ubm-a-3142	ukb-b-7478	Hand grip strength (left) || id:ukb-b-7478	netmat ICA 09Aug2017 002 || id:ubm-a-3142	Inverse variance weighted	0.132839	1	0.715506
ubm-a-424	ukb-b-7478	Hand grip strength (left) || id:ukb-b-7478	IDP dMRI TBSS L2 Cingulum hippocampus R || id:ubm-a-424	MR Egger	2.38819	1	0.122255
ubm-a-424	ukb-b-7478	Hand grip strength (left) || id:ukb-b-7478	IDP dMRI TBSS L2 Cingulum hippocampus R || id:ubm-a-424	Inverse variance weighted	2.60277	2	0.272155
ubm-a-564	ukb-b-7478	Hand grip strength (left) || id:ukb-b-7478	IDP dMRI TBSS OD External capsule R || id:ubm-a-564	Inverse variance weighted	7.92237	1	0.00488272
ubm-a-793	ukb-b-7478	Hand grip strength (left) || id:ukb-b-7478	IDP dMRI ProbtrackX ICVF atr r || id:ubm-a-793	MR Egger	4.33481	2	0.114474
ubm-a-793	ukb-b-7478	Hand grip strength (left) || id:ukb-b-7478	IDP dMRI ProbtrackX ICVF atr r || id:ubm-a-793	Inverse variance weighted	4.55186	3	0.207711
ubm-a-929	ukb-b-7478	Hand grip strength (left) || id:ukb-b-7478	NODEamps100 0038 || id:ubm-a-929	MR Egger	0.330536	2	0.847666
ubm-a-929	ukb-b-7478	Hand grip strength (left) || id:ukb-b-7478	NODEamps100 0038 || id:ubm-a-929	Inverse variance weighted	1.57935	3	0.66408
ubm-a-1543	ukb-b-7478	Hand grip strength (left) || id:ukb-b-7478	NET100 0387 || id:ubm-a-1543	Inverse variance weighted	0.910338	1	0.340025
ubm-a-271	ukb-b-7478	Hand grip strength (left) || id:ukb-b-7478	IDP dMRI TBSS MD Posterior corona radiata L || id:ubm-a-271	MR Egger	0.157038	1	0.691899
ubm-a-271	ukb-b-7478	Hand grip strength (left) || id:ukb-b-7478	IDP dMRI TBSS MD Posterior corona radiata L || id:ubm-a-271	Inverse variance weighted	0.168528	2	0.919189
ubm-a-2737	ukb-b-7478	Hand grip strength (left) || id:ukb-b-7478	DKTatlas lh precuneus area || id:ubm-a-2737	MR Egger	0.788292	1	0.374617
ubm-a-2737	ukb-b-7478	Hand grip strength (left) || id:ukb-b-7478	DKTatlas lh precuneus area || id:ubm-a-2737	Inverse variance weighted	3.63296	2	0.162597
ubm-a-561	ukb-b-7478	Hand grip strength (left) || id:ukb-b-7478	IDP dMRI TBSS OD Posterior thalamic radiation L || id:ubm-a-561	Inverse variance weighted	0.684348	1	0.408094
ubm-a-629	ukb-b-7478	Hand grip strength (left) || id:ukb-b-7478	IDP dMRI ProbtrackX FA ar r || id:ubm-a-629	Inverse variance weighted	0.0990213	1	0.753007
ubm-a-742	ukb-b-7478	Hand grip strength (left) || id:ukb-b-7478	IDP dMRI ProbtrackX L2 cgh l || id:ubm-a-742	Inverse variance weighted	0.326075	1	0.567979
ubm-a-804	ukb-b-7478	Hand grip strength (left) || id:ukb-b-7478	IDP dMRI ProbtrackX ICVF ilf l || id:ubm-a-804	MR Egger	1.65844	3	0.646212
ubm-a-804	ukb-b-7478	Hand grip strength (left) || id:ukb-b-7478	IDP dMRI ProbtrackX ICVF ilf l || id:ubm-a-804	Inverse variance weighted	1.8264	4	0.767649
ubm-a-477	ukb-b-7478	Hand grip strength (left) || id:ukb-b-7478	IDP dMRI TBSS L3 Superior longitudinal fasciculus L || id:ubm-a-477	Inverse variance weighted	0.165292	1	0.68433
ubm-a-667	ukb-b-7478	Hand grip strength (left) || id:ukb-b-7478	IDP dMRI ProbtrackX MD ifo l || id:ubm-a-667	MR Egger	0.274835	1	0.600107
ubm-a-667	ukb-b-7478	Hand grip strength (left) || id:ukb-b-7478	IDP dMRI ProbtrackX MD ifo l || id:ubm-a-667	Inverse variance weighted	0.387509	2	0.82386
ubm-a-791	ukb-b-7478	Hand grip strength (left) || id:ukb-b-7478	IDP dMRI ProbtrackX ICVF ar r || id:ubm-a-791	MR Egger	2.81763	1	0.0932339
ubm-a-791	ukb-b-7478	Hand grip strength (left) || id:ukb-b-7478	IDP dMRI ProbtrackX ICVF ar r || id:ubm-a-791	Inverse variance weighted	2.81815	2	0.244369
ubm-a-792	ukb-b-7478	Hand grip strength (left) || id:ukb-b-7478	IDP dMRI ProbtrackX ICVF atr l || id:ubm-a-792	MR Egger	0.514603	1	0.473153
ubm-a-792	ukb-b-7478	Hand grip strength (left) || id:ukb-b-7478	IDP dMRI ProbtrackX ICVF atr l || id:ubm-a-792	Inverse variance weighted	1.15507	2	0.56128
ubm-a-901	ukb-b-7478	Hand grip strength (left) || id:ukb-b-7478	NODEamps100 0010 || id:ubm-a-901	Inverse variance weighted	0.000730888	1	0.978432
ubm-a-930	ukb-b-7478	Hand grip strength (left) || id:ukb-b-7478	NODEamps100 0039 || id:ubm-a-930	Inverse variance weighted	2.21608	1	0.136579
ubm-a-131	ukb-b-7478	Hand grip strength (left) || id:ukb-b-7478	IDP T1 FAST ROIs R hippocampus || id:ubm-a-131	MR Egger	0.109547	1	0.74066
ubm-a-131	ukb-b-7478	Hand grip strength (left) || id:ukb-b-7478	IDP T1 FAST ROIs R hippocampus || id:ubm-a-131	Inverse variance weighted	0.829485	2	0.66051
ubm-a-9	ukb-b-7478	Hand grip strength (left) || id:ukb-b-7478	IDP T1 SIENAX brain-normalised volume || id:ubm-a-9	Inverse variance weighted	0.922275	1	0.336878
ubm-a-919	ukb-b-7478	Hand grip strength (left) || id:ukb-b-7478	NODEamps100 0028 || id:ubm-a-919	Inverse variance weighted	0.00183048	1	0.965874
ubm-a-226	ukb-b-7478	Hand grip strength (left) || id:ukb-b-7478	IDP dMRI TBSS FA Sagittal stratum R || id:ubm-a-226	Inverse variance weighted	0.63479	1	0.425604
ubm-a-274	ukb-b-7478	Hand grip strength (left) || id:ukb-b-7478	IDP dMRI TBSS MD Sagittal stratum R || id:ubm-a-274	Inverse variance weighted	0.160966	1	0.688269
ubm-a-723	ukb-b-7478	Hand grip strength (left) || id:ukb-b-7478	IDP dMRI ProbtrackX L1 ilf l || id:ubm-a-723	MR Egger	0.070246	2	0.965487
ubm-a-723	ukb-b-7478	Hand grip strength (left) || id:ukb-b-7478	IDP dMRI ProbtrackX L1 ilf l || id:ubm-a-723	Inverse variance weighted	0.258493	3	0.967636
ubm-a-887	ukb-b-7478	Hand grip strength (left) || id:ukb-b-7478	NODEamps25 0017 || id:ubm-a-887	Inverse variance weighted	6.36881	1	0.0116144
ubm-a-125	ukb-b-7478	Hand grip strength (left) || id:ukb-b-7478	IDP T1 FAST ROIs R caudate || id:ubm-a-125	Inverse variance weighted	0.030597	1	0.861143
ubm-a-130	ukb-b-7478	Hand grip strength (left) || id:ukb-b-7478	IDP T1 FAST ROIs L hippocampus || id:ubm-a-130	Inverse variance weighted	0.771976	1	0.379606
ubm-a-265	ukb-b-7478	Hand grip strength (left) || id:ukb-b-7478	IDP dMRI TBSS MD Retrolenticular part of internal capsule L || id:ubm-a-265	Inverse variance weighted	0.16332	1	0.686118
ubm-a-266	ukb-b-7478	Hand grip strength (left) || id:ukb-b-7478	IDP dMRI TBSS MD Anterior corona radiata R || id:ubm-a-266	Inverse variance weighted	0.13375	1	0.714575
ubm-a-281	ukb-b-7478	Hand grip strength (left) || id:ukb-b-7478	IDP dMRI TBSS MD Cingulum hippocampus L || id:ubm-a-281	Inverse variance weighted	0.0479949	1	0.82659
ubm-a-272	ukb-b-7478	Hand grip strength (left) || id:ukb-b-7478	IDP dMRI TBSS MD Posterior thalamic radiation R || id:ubm-a-272	Inverse variance weighted	0.214638	1	0.643156
ubm-a-2840	ukb-b-7478	Hand grip strength (left) || id:ukb-b-7478	DKTatlas rh postcentral area || id:ubm-a-2840	Inverse variance weighted	2.81267	1	0.0935227
ubm-a-840	ukb-b-7478	Hand grip strength (left) || id:ukb-b-7478	IDP dMRI ProbtrackX OD str l || id:ubm-a-840	MR Egger	0.000687592	1	0.97908
ubm-a-840	ukb-b-7478	Hand grip strength (left) || id:ukb-b-7478	IDP dMRI ProbtrackX OD str l || id:ubm-a-840	Inverse variance weighted	0.46964	2	0.790713
ubm-a-873	ukb-b-7478	Hand grip strength (left) || id:ukb-b-7478	NODEamps25 0003 || id:ubm-a-873	Inverse variance weighted	0.907658	1	0.340737
ubm-a-2650	ukb-b-7478	Hand grip strength (left) || id:ukb-b-7478	IDP SWI T2star left caudate plus IDP SWI T2star right caudate || id:ubm-a-2650	MR Egger	4.24087	4	0.374388
ubm-a-2650	ukb-b-7478	Hand grip strength (left) || id:ukb-b-7478	IDP SWI T2star left caudate plus IDP SWI T2star right caudate || id:ubm-a-2650	Inverse variance weighted	9.4806	5	0.0913631
ubm-a-440	ukb-b-7478	Hand grip strength (left) || id:ukb-b-7478	IDP dMRI TBSS L3 Splenium of corpus callosum || id:ubm-a-440	MR Egger	0.933117	1	0.334054
ubm-a-440	ukb-b-7478	Hand grip strength (left) || id:ukb-b-7478	IDP dMRI TBSS L3 Splenium of corpus callosum || id:ubm-a-440	Inverse variance weighted	1.83739	2	0.39904
ubm-a-473	ukb-b-7478	Hand grip strength (left) || id:ukb-b-7478	IDP dMRI TBSS L3 Cingulum hippocampus L || id:ubm-a-473	MR Egger	0.406991	1	0.523501
ubm-a-473	ukb-b-7478	Hand grip strength (left) || id:ukb-b-7478	IDP dMRI TBSS L3 Cingulum hippocampus L || id:ubm-a-473	Inverse variance weighted	1.35183	2	0.508691
ubm-a-681	ukb-b-7478	Hand grip strength (left) || id:ukb-b-7478	IDP dMRI ProbtrackX MD unc r || id:ubm-a-681	Inverse variance weighted	1.39463	1	0.237625
ubm-a-882	ukb-b-7478	Hand grip strength (left) || id:ukb-b-7478	NODEamps25 0012 || id:ubm-a-882	Inverse variance weighted	0.588185	1	0.443122
ubm-a-2863	ukb-b-7478	Hand grip strength (left) || id:ukb-b-7478	a2009s rh G cuneus area || id:ubm-a-2863	Inverse variance weighted	0.0119463	1	0.912965
ubm-a-3	ukb-b-7478	Hand grip strength (left) || id:ukb-b-7478	IDP T1 SIENAX CSF normalised volume || id:ubm-a-3	MR Egger	3.23267	2	0.198626
ubm-a-3	ukb-b-7478	Hand grip strength (left) || id:ukb-b-7478	IDP T1 SIENAX CSF normalised volume || id:ubm-a-3	Inverse variance weighted	4.28501	3	0.232287
ubm-a-327	ukb-b-7478	Hand grip strength (left) || id:ukb-b-7478	IDP dMRI TBSS MO Cingulum cingulate gyrus L || id:ubm-a-327	MR Egger	1.32008	1	0.250578
ubm-a-327	ukb-b-7478	Hand grip strength (left) || id:ukb-b-7478	IDP dMRI TBSS MO Cingulum cingulate gyrus L || id:ubm-a-327	Inverse variance weighted	7.526	2	0.023214
ubm-a-468	ukb-b-7478	Hand grip strength (left) || id:ukb-b-7478	IDP dMRI TBSS L3 External capsule R || id:ubm-a-468	Inverse variance weighted	3.77484	1	0.0520288
ubm-a-168	ukb-b-7478	Hand grip strength (left) || id:ukb-b-7478	IDP SWI T2star left caudate || id:ubm-a-168	MR Egger	1.03294	3	0.793283
ubm-a-168	ukb-b-7478	Hand grip strength (left) || id:ukb-b-7478	IDP SWI T2star left caudate || id:ubm-a-168	Inverse variance weighted	4.28457	4	0.368861
ubm-a-209	ukb-b-7478	Hand grip strength (left) || id:ukb-b-7478	IDP dMRI TBSS FA Superior cerebellar peduncle L || id:ubm-a-209	Inverse variance weighted	0.184828	1	0.667257
ubm-a-2666	ukb-b-7478	Hand grip strength (left) || id:ukb-b-7478	volume Brain-Stem || id:ubm-a-2666	MR Egger	7.35501	2	0.025286
ubm-a-2666	ukb-b-7478	Hand grip strength (left) || id:ukb-b-7478	volume Brain-Stem || id:ubm-a-2666	Inverse variance weighted	13.5773	3	0.00354073
ubm-a-857	ukb-b-7478	Hand grip strength (left) || id:ukb-b-7478	IDP dMRI ProbtrackX ISOVF ifo r || id:ubm-a-857	Inverse variance weighted	0.56931	1	0.450533
ubm-a-267	ukb-b-7478	Hand grip strength (left) || id:ukb-b-7478	IDP dMRI TBSS MD Anterior corona radiata L || id:ubm-a-267	Inverse variance weighted	0.0911976	1	0.76266
ubm-a-467	ukb-b-7478	Hand grip strength (left) || id:ukb-b-7478	IDP dMRI TBSS L3 Sagittal stratum L || id:ubm-a-467	Inverse variance weighted	0.039485	1	0.842491
ubm-a-628	ukb-b-7478	Hand grip strength (left) || id:ukb-b-7478	IDP dMRI ProbtrackX FA ar l || id:ubm-a-628	Inverse variance weighted	1.63649	1	0.200808
ubm-a-758	ukb-b-7478	Hand grip strength (left) || id:ukb-b-7478	IDP dMRI ProbtrackX L2 slf r || id:ubm-a-758	Inverse variance weighted	0.182743	1	0.669026
ubm-a-865	ukb-b-7478	Hand grip strength (left) || id:ukb-b-7478	IDP dMRI ProbtrackX ISOVF slf l || id:ubm-a-865	MR Egger	5.70099	3	0.127099
ubm-a-865	ukb-b-7478	Hand grip strength (left) || id:ukb-b-7478	IDP dMRI ProbtrackX ISOVF slf l || id:ubm-a-865	Inverse variance weighted	5.83725	4	0.211636
ubm-a-224	ukb-b-7478	Hand grip strength (left) || id:ukb-b-7478	IDP dMRI TBSS FA Posterior thalamic radiation R || id:ubm-a-224	Inverse variance weighted	0.145531	1	0.702843
ubm-a-246	ukb-b-7478	Hand grip strength (left) || id:ukb-b-7478	IDP dMRI TBSS MD Genu of corpus callosum || id:ubm-a-246	Inverse variance weighted	1.37043	1	0.241738
ubm-a-2839	ukb-b-7478	Hand grip strength (left) || id:ukb-b-7478	DKTatlas rh pericalcarine area || id:ubm-a-2839	Inverse variance weighted	0.540807	1	0.462099
ubm-a-448	ukb-b-7478	Hand grip strength (left) || id:ukb-b-7478	IDP dMRI TBSS L3 Superior cerebellar peduncle R || id:ubm-a-448	Inverse variance weighted	0.241635	1	0.623028
ubm-a-481	ukb-b-7478	Hand grip strength (left) || id:ukb-b-7478	IDP dMRI TBSS L3 Uncinate fasciculus L || id:ubm-a-481	MR Egger	0.0836411	1	0.772422
ubm-a-481	ukb-b-7478	Hand grip strength (left) || id:ukb-b-7478	IDP dMRI TBSS L3 Uncinate fasciculus L || id:ubm-a-481	Inverse variance weighted	10.0645	2	0.00652413
ubm-a-484	ukb-b-7478	Hand grip strength (left) || id:ukb-b-7478	IDP dMRI TBSS ICVF Middle cerebellar peduncle || id:ubm-a-484	MR Egger	3.4875	3	0.322387
ubm-a-484	ukb-b-7478	Hand grip strength (left) || id:ukb-b-7478	IDP dMRI TBSS ICVF Middle cerebellar peduncle || id:ubm-a-484	Inverse variance weighted	3.55221	4	0.469985
ubm-a-807	ukb-b-7478	Hand grip strength (left) || id:ukb-b-7478	IDP dMRI ProbtrackX ICVF ml l || id:ubm-a-807	Inverse variance weighted	1.81682	1	0.177693
ubm-a-276	ukb-b-7478	Hand grip strength (left) || id:ukb-b-7478	IDP dMRI TBSS MD External capsule R || id:ubm-a-276	Inverse variance weighted	2.07354	1	0.149873
ubm-a-502	ukb-b-7478	Hand grip strength (left) || id:ukb-b-7478	IDP dMRI TBSS ICVF Posterior limb of internal capsule R || id:ubm-a-502	MR Egger	0.701934	2	0.704007
ubm-a-502	ukb-b-7478	Hand grip strength (left) || id:ukb-b-7478	IDP dMRI TBSS ICVF Posterior limb of internal capsule R || id:ubm-a-502	Inverse variance weighted	2.00036	3	0.572331
ubm-a-503	ukb-b-7478	Hand grip strength (left) || id:ukb-b-7478	IDP dMRI TBSS ICVF Posterior limb of internal capsule L || id:ubm-a-503	MR Egger	1.49133	3	0.684274
ubm-a-503	ukb-b-7478	Hand grip strength (left) || id:ukb-b-7478	IDP dMRI TBSS ICVF Posterior limb of internal capsule L || id:ubm-a-503	Inverse variance weighted	2.10945	4	0.715637
ubm-a-642	ukb-b-7478	Hand grip strength (left) || id:ukb-b-7478	IDP dMRI ProbtrackX FA ilf l || id:ubm-a-642	MR Egger	0.000756998	1	0.97805
ubm-a-642	ukb-b-7478	Hand grip strength (left) || id:ukb-b-7478	IDP dMRI ProbtrackX FA ilf l || id:ubm-a-642	Inverse variance weighted	0.0801853	2	0.9607
ubm-a-660	ukb-b-7478	Hand grip strength (left) || id:ukb-b-7478	IDP dMRI ProbtrackX MD cgc r || id:ubm-a-660	MR Egger	0.153478	1	0.695234
ubm-a-660	ukb-b-7478	Hand grip strength (left) || id:ukb-b-7478	IDP dMRI ProbtrackX MD cgc r || id:ubm-a-660	Inverse variance weighted	0.296976	2	0.86201
ubm-a-1965	ukb-b-7478	Hand grip strength (left) || id:ukb-b-7478	NET100 0809 || id:ubm-a-1965	Inverse variance weighted	0.683257	1	0.408468
ubm-a-278	ukb-b-7478	Hand grip strength (left) || id:ukb-b-7478	IDP dMRI TBSS MD Cingulum cingulate gyrus R || id:ubm-a-278	MR Egger	0.163992	1	0.685507
ubm-a-278	ukb-b-7478	Hand grip strength (left) || id:ukb-b-7478	IDP dMRI TBSS MD Cingulum cingulate gyrus R || id:ubm-a-278	Inverse variance weighted	0.310551	2	0.856179
ubm-a-406	ukb-b-7478	Hand grip strength (left) || id:ukb-b-7478	IDP dMRI TBSS L2 Posterior limb of internal capsule R || id:ubm-a-406	Inverse variance weighted	0.0176274	1	0.894377
ubm-a-498	ukb-b-7478	Hand grip strength (left) || id:ukb-b-7478	IDP dMRI TBSS ICVF Cerebral peduncle R || id:ubm-a-498	MR Egger	1.39845	3	0.705899
ubm-a-498	ukb-b-7478	Hand grip strength (left) || id:ukb-b-7478	IDP dMRI TBSS ICVF Cerebral peduncle R || id:ubm-a-498	Inverse variance weighted	3.1199	4	0.537964
ubm-a-918	ukb-b-7478	Hand grip strength (left) || id:ukb-b-7478	NODEamps100 0027 || id:ubm-a-918	MR Egger	9.14156	2	0.0103499
ubm-a-918	ukb-b-7478	Hand grip strength (left) || id:ukb-b-7478	NODEamps100 0027 || id:ubm-a-918	Inverse variance weighted	12.1926	3	0.00675174
ubm-a-1620	ukb-b-7478	Hand grip strength (left) || id:ukb-b-7478	NET100 0464 || id:ubm-a-1620	MR Egger	1.74675	1	0.186286
ubm-a-1620	ukb-b-7478	Hand grip strength (left) || id:ukb-b-7478	NET100 0464 || id:ubm-a-1620	Inverse variance weighted	2.43194	2	0.296422
ubm-a-173	ukb-b-7478	Hand grip strength (left) || id:ukb-b-7478	IDP SWI T2star right pallidum || id:ubm-a-173	MR Egger	11.3271	5	0.0452671
ubm-a-173	ukb-b-7478	Hand grip strength (left) || id:ukb-b-7478	IDP SWI T2star right pallidum || id:ubm-a-173	Inverse variance weighted	12.0706	6	0.0604126
ubm-a-200	ukb-b-7478	Hand grip strength (left) || id:ukb-b-7478	IDP dMRI TBSS FA Splenium of corpus callosum || id:ubm-a-200	MR Egger	3.71509	2	0.156056
ubm-a-200	ukb-b-7478	Hand grip strength (left) || id:ukb-b-7478	IDP dMRI TBSS FA Splenium of corpus callosum || id:ubm-a-200	Inverse variance weighted	4.78804	3	0.187993
ubm-a-268	ukb-b-7478	Hand grip strength (left) || id:ukb-b-7478	IDP dMRI TBSS MD Superior corona radiata R || id:ubm-a-268	Inverse variance weighted	0.132836	1	0.71551
ubm-a-541	ukb-b-7478	Hand grip strength (left) || id:ukb-b-7478	IDP dMRI TBSS OD Medial lemniscus L || id:ubm-a-541	Inverse variance weighted	2.78076	1	0.0954026
ubm-a-774	ukb-b-7478	Hand grip strength (left) || id:ukb-b-7478	IDP dMRI ProbtrackX L3 fmi || id:ubm-a-774	MR Egger	0.220139	1	0.638934
ubm-a-774	ukb-b-7478	Hand grip strength (left) || id:ukb-b-7478	IDP dMRI ProbtrackX L3 fmi || id:ubm-a-774	Inverse variance weighted	1.33877	2	0.512022
ubm-a-893	ukb-b-7478	Hand grip strength (left) || id:ukb-b-7478	NODEamps100 0002 || id:ubm-a-893	Inverse variance weighted	3.59821	1	0.0578417
ubm-a-289	ukb-b-7478	Hand grip strength (left) || id:ukb-b-7478	IDP dMRI TBSS MD Uncinate fasciculus L || id:ubm-a-289	Inverse variance weighted	0.322489	1	0.570116
ubm-a-400	ukb-b-7478	Hand grip strength (left) || id:ukb-b-7478	IDP dMRI TBSS L2 Superior cerebellar peduncle R || id:ubm-a-400	Inverse variance weighted	0.294988	1	0.587041
ubm-a-750	ukb-b-7478	Hand grip strength (left) || id:ukb-b-7478	IDP dMRI ProbtrackX L2 ilf l || id:ubm-a-750	Inverse variance weighted	0.0975262	1	0.754819
ubm-a-802	ukb-b-7478	Hand grip strength (left) || id:ukb-b-7478	IDP dMRI ProbtrackX ICVF ifo l || id:ubm-a-802	MR Egger	1.09347	2	0.578838
ubm-a-802	ukb-b-7478	Hand grip strength (left) || id:ukb-b-7478	IDP dMRI ProbtrackX ICVF ifo l || id:ubm-a-802	Inverse variance weighted	1.25776	3	0.739187
ubm-a-910	ukb-b-7478	Hand grip strength (left) || id:ukb-b-7478	NODEamps100 0019 || id:ubm-a-910	Inverse variance weighted	1.37213	1	0.241447
ubm-a-135	ukb-b-7478	Hand grip strength (left) || id:ukb-b-7478	IDP T1 FAST ROIs R ventral striatum || id:ubm-a-135	Inverse variance weighted	0.88108	1	0.347906
ubm-a-264	ukb-b-7478	Hand grip strength (left) || id:ukb-b-7478	IDP dMRI TBSS MD Retrolenticular part of internal capsule R || id:ubm-a-264	Inverse variance weighted	0.222225	1	0.63735
ubm-a-2733	ukb-b-7478	Hand grip strength (left) || id:ukb-b-7478	DKTatlas lh pericalcarine area || id:ubm-a-2733	Inverse variance weighted	0.760398	1	0.383204
ubm-a-2019	ukb-b-7478	Hand grip strength (left) || id:ukb-b-7478	NET100 0863 || id:ubm-a-2019	Inverse variance weighted	0.0272825	1	0.868807
ubm-a-357	ukb-b-7478	Hand grip strength (left) || id:ukb-b-7478	IDP dMRI TBSS L1 Anterior limb of internal capsule L || id:ubm-a-357	Inverse variance weighted	3.15171	1	0.0758474
ubm-a-517	ukb-b-7478	Hand grip strength (left) || id:ukb-b-7478	IDP dMRI TBSS ICVF External capsule L || id:ubm-a-517	MR Egger	0.987192	1	0.32043
ubm-a-517	ukb-b-7478	Hand grip strength (left) || id:ukb-b-7478	IDP dMRI TBSS ICVF External capsule L || id:ubm-a-517	Inverse variance weighted	1.97057	2	0.373333
ubm-a-641	ukb-b-7478	Hand grip strength (left) || id:ukb-b-7478	IDP dMRI ProbtrackX FA ifo r || id:ubm-a-641	Inverse variance weighted	0.134965	1	0.713338
ubm-a-146	ukb-b-7478	Hand grip strength (left) || id:ukb-b-7478	IDP T1 FAST ROIs R cerebellum crus I || id:ubm-a-146	MR Egger	5.5354	2	0.0628062
ubm-a-146	ukb-b-7478	Hand grip strength (left) || id:ukb-b-7478	IDP T1 FAST ROIs R cerebellum crus I || id:ubm-a-146	Inverse variance weighted	5.68744	3	0.127848
ubm-a-2667	ukb-b-7478	Hand grip strength (left) || id:ukb-b-7478	volume Left-Hippocampus || id:ubm-a-2667	MR Egger	12.2018	1	0.000477425
ubm-a-2667	ukb-b-7478	Hand grip strength (left) || id:ukb-b-7478	volume Left-Hippocampus || id:ubm-a-2667	Inverse variance weighted	12.58	2	0.00185476
ubm-a-300	ukb-b-7478	Hand grip strength (left) || id:ukb-b-7478	IDP dMRI TBSS MO Medial lemniscus R || id:ubm-a-300	Inverse variance weighted	5.26196	1	0.0217965
ubm-a-466	ukb-b-7478	Hand grip strength (left) || id:ukb-b-7478	IDP dMRI TBSS L3 Sagittal stratum R || id:ubm-a-466	MR Egger	1.23339	1	0.266749
ubm-a-466	ukb-b-7478	Hand grip strength (left) || id:ukb-b-7478	IDP dMRI TBSS L3 Sagittal stratum R || id:ubm-a-466	Inverse variance weighted	2.84078	2	0.24162
ubm-a-666	ukb-b-7478	Hand grip strength (left) || id:ukb-b-7478	IDP dMRI ProbtrackX MD fmi || id:ubm-a-666	Inverse variance weighted	0.094457	1	0.758586
ubm-a-676	ukb-b-7478	Hand grip strength (left) || id:ukb-b-7478	IDP dMRI ProbtrackX MD slf l || id:ubm-a-676	Inverse variance weighted	0.120736	1	0.728237
ubm-a-724	ukb-b-7478	Hand grip strength (left) || id:ukb-b-7478	IDP dMRI ProbtrackX L1 ilf r || id:ubm-a-724	Inverse variance weighted	0.0283565	1	0.866274
ubm-a-795	ukb-b-7478	Hand grip strength (left) || id:ukb-b-7478	IDP dMRI ProbtrackX ICVF cgc r || id:ubm-a-795	Inverse variance weighted	1.28522	1	0.256931
ubm-a-924	ukb-b-7478	Hand grip strength (left) || id:ukb-b-7478	NODEamps100 0033 || id:ubm-a-924	Inverse variance weighted	1.82111	1	0.177181
ubm-a-165	ukb-b-7478	Hand grip strength (left) || id:ukb-b-7478	IDP T2 FLAIR BIANCA WMH volume || id:ubm-a-165	MR Egger	1.21502	1	0.270339
ubm-a-165	ukb-b-7478	Hand grip strength (left) || id:ukb-b-7478	IDP T2 FLAIR BIANCA WMH volume || id:ubm-a-165	Inverse variance weighted	1.41142	2	0.493757
ubm-a-2842	ukb-b-7478	Hand grip strength (left) || id:ukb-b-7478	DKTatlas rh precentral area || id:ubm-a-2842	Inverse variance weighted	0.0118533	1	0.913303
ubm-a-363	ukb-b-7478	Hand grip strength (left) || id:ukb-b-7478	IDP dMRI TBSS L1 Anterior corona radiata L || id:ubm-a-363	Inverse variance weighted	0.124706	1	0.723986
ubm-a-521	ukb-b-7478	Hand grip strength (left) || id:ukb-b-7478	IDP dMRI TBSS ICVF Cingulum hippocampus L || id:ubm-a-521	MR Egger	1.02744	2	0.598265
ubm-a-521	ukb-b-7478	Hand grip strength (left) || id:ukb-b-7478	IDP dMRI TBSS ICVF Cingulum hippocampus L || id:ubm-a-521	Inverse variance weighted	1.2873	3	0.73215
ubm-a-805	ukb-b-7478	Hand grip strength (left) || id:ukb-b-7478	IDP dMRI ProbtrackX ICVF ilf r || id:ubm-a-805	MR Egger	0.42664	1	0.513642
ubm-a-805	ukb-b-7478	Hand grip strength (left) || id:ukb-b-7478	IDP dMRI ProbtrackX ICVF ilf r || id:ubm-a-805	Inverse variance weighted	0.926437	2	0.629255
ubm-a-1032	ukb-b-7478	Hand grip strength (left) || id:ukb-b-7478	NET25 0086 || id:ubm-a-1032	Inverse variance weighted	0.00354277	1	0.952537
ubm-a-225	ukb-b-7478	Hand grip strength (left) || id:ukb-b-7478	IDP dMRI TBSS FA Posterior thalamic radiation L || id:ubm-a-225	Inverse variance weighted	0.170898	1	0.679315
ubm-a-465	ukb-b-7478	Hand grip strength (left) || id:ukb-b-7478	IDP dMRI TBSS L3 Posterior thalamic radiation L || id:ubm-a-465	Inverse variance weighted	0.106949	1	0.743645
ubm-a-639	ukb-b-7478	Hand grip strength (left) || id:ukb-b-7478	IDP dMRI ProbtrackX FA fmi || id:ubm-a-639	MR Egger	0.510207	2	0.774836
ubm-a-639	ukb-b-7478	Hand grip strength (left) || id:ukb-b-7478	IDP dMRI ProbtrackX FA fmi || id:ubm-a-639	Inverse variance weighted	1.97681	3	0.577234
ubm-a-721	ukb-b-7478	Hand grip strength (left) || id:ukb-b-7478	IDP dMRI ProbtrackX L1 ifo l || id:ubm-a-721	MR Egger	4.6169	1	0.0316583
ubm-a-721	ukb-b-7478	Hand grip strength (left) || id:ukb-b-7478	IDP dMRI ProbtrackX L1 ifo l || id:ubm-a-721	Inverse variance weighted	6.09021	2	0.0475913
ubm-a-796	ukb-b-7478	Hand grip strength (left) || id:ukb-b-7478	IDP dMRI ProbtrackX ICVF cgh l || id:ubm-a-796	MR Egger	0.550233	1	0.458222
ubm-a-796	ukb-b-7478	Hand grip strength (left) || id:ukb-b-7478	IDP dMRI ProbtrackX ICVF cgh l || id:ubm-a-796	Inverse variance weighted	1.16499	2	0.558504
ubm-a-809	ukb-b-7478	Hand grip strength (left) || id:ukb-b-7478	IDP dMRI ProbtrackX ICVF ptr l || id:ubm-a-809	MR Egger	0.281823	1	0.595509
ubm-a-809	ukb-b-7478	Hand grip strength (left) || id:ukb-b-7478	IDP dMRI ProbtrackX ICVF ptr l || id:ubm-a-809	Inverse variance weighted	1.06901	2	0.585959
ubm-a-886	ukb-b-7478	Hand grip strength (left) || id:ukb-b-7478	NODEamps25 0016 || id:ubm-a-886	Inverse variance weighted	2.54107	1	0.11092
ubm-a-269	ukb-b-7478	Hand grip strength (left) || id:ukb-b-7478	IDP dMRI TBSS MD Superior corona radiata L || id:ubm-a-269	Inverse variance weighted	0.127971	1	0.720545
ubm-a-392	ukb-b-7478	Hand grip strength (left) || id:ukb-b-7478	IDP dMRI TBSS L2 Splenium of corpus callosum || id:ubm-a-392	MR Egger	3.74516	2	0.153726
ubm-a-392	ukb-b-7478	Hand grip strength (left) || id:ukb-b-7478	IDP dMRI TBSS L2 Splenium of corpus callosum || id:ubm-a-392	Inverse variance weighted	4.59468	3	0.203999
ubm-a-412	ukb-b-7478	Hand grip strength (left) || id:ukb-b-7478	IDP dMRI TBSS L2 Superior corona radiata R || id:ubm-a-412	MR Egger	0.172366	1	0.678017
ubm-a-412	ukb-b-7478	Hand grip strength (left) || id:ukb-b-7478	IDP dMRI TBSS L2 Superior corona radiata R || id:ubm-a-412	Inverse variance weighted	0.228318	2	0.892116
ubm-a-500	ukb-b-7478	Hand grip strength (left) || id:ukb-b-7478	IDP dMRI TBSS ICVF Anterior limb of internal capsule R || id:ubm-a-500	MR Egger	0.358562	1	0.549306
ubm-a-500	ukb-b-7478	Hand grip strength (left) || id:ukb-b-7478	IDP dMRI TBSS ICVF Anterior limb of internal capsule R || id:ubm-a-500	Inverse variance weighted	2.54448	2	0.280203
ubm-a-519	ukb-b-7478	Hand grip strength (left) || id:ukb-b-7478	IDP dMRI TBSS ICVF Cingulum cingulate gyrus L || id:ubm-a-519	Inverse variance weighted	1.06352	1	0.302413
ubm-a-794	ukb-b-7478	Hand grip strength (left) || id:ukb-b-7478	IDP dMRI ProbtrackX ICVF cgc l || id:ubm-a-794	Inverse variance weighted	0.953281	1	0.328886
ubm-a-2746	ukb-b-7478	Hand grip strength (left) || id:ukb-b-7478	DKTatlas lh WhiteSurfArea area || id:ubm-a-2746	Inverse variance weighted	0.000584542	1	0.980711
ubm-a-408	ukb-b-7478	Hand grip strength (left) || id:ukb-b-7478	IDP dMRI TBSS L2 Retrolenticular part of internal capsule R || id:ubm-a-408	Inverse variance weighted	0.264373	1	0.607132
ubm-a-456	ukb-b-7478	Hand grip strength (left) || id:ukb-b-7478	IDP dMRI TBSS L3 Retrolenticular part of internal capsule R || id:ubm-a-456	Inverse variance weighted	0.195992	1	0.657975
ubm-a-800	ukb-b-7478	Hand grip strength (left) || id:ukb-b-7478	IDP dMRI ProbtrackX ICVF fma || id:ubm-a-800	MR Egger	1.95901	3	0.580958
ubm-a-800	ukb-b-7478	Hand grip strength (left) || id:ukb-b-7478	IDP dMRI ProbtrackX ICVF fma || id:ubm-a-800	Inverse variance weighted	1.96384	4	0.742409
ubm-a-401	ukb-b-7478	Hand grip strength (left) || id:ukb-b-7478	IDP dMRI TBSS L2 Superior cerebellar peduncle L || id:ubm-a-401	Inverse variance weighted	0.211108	1	0.6459
ubm-a-640	ukb-b-7478	Hand grip strength (left) || id:ukb-b-7478	IDP dMRI ProbtrackX FA ifo l || id:ubm-a-640	Inverse variance weighted	0.0690371	1	0.792744
ubm-a-10	ukb-b-7478	Hand grip strength (left) || id:ukb-b-7478	IDP T1 SIENAX brain-unnormalised volume || id:ubm-a-10	Inverse variance weighted	0.913009	1	0.339317
ubm-a-2652	ukb-b-7478	Hand grip strength (left) || id:ukb-b-7478	IDP SWI T2star left pallidum plus IDP SWI T2star right pallidum || id:ubm-a-2652	MR Egger	6.43067	5	0.266538
ubm-a-2652	ukb-b-7478	Hand grip strength (left) || id:ukb-b-7478	IDP SWI T2star left pallidum plus IDP SWI T2star right pallidum || id:ubm-a-2652	Inverse variance weighted	6.44425	6	0.375305
ubm-a-419	ukb-b-7478	Hand grip strength (left) || id:ukb-b-7478	IDP dMRI TBSS L2 Sagittal stratum L || id:ubm-a-419	Inverse variance weighted	1.93584	1	0.164121
ubm-a-775	ukb-b-7478	Hand grip strength (left) || id:ukb-b-7478	IDP dMRI ProbtrackX L3 ifo l || id:ubm-a-775	Inverse variance weighted	0.0594521	1	0.807364
ubm-a-798	ukb-b-7478	Hand grip strength (left) || id:ukb-b-7478	IDP dMRI ProbtrackX ICVF cst l || id:ubm-a-798	MR Egger	2.83759	1	0.0920821
ubm-a-798	ukb-b-7478	Hand grip strength (left) || id:ukb-b-7478	IDP dMRI ProbtrackX ICVF cst l || id:ubm-a-798	Inverse variance weighted	2.85918	2	0.239407
ubm-a-872	ukb-b-7478	Hand grip strength (left) || id:ukb-b-7478	NODEamps25 0002 || id:ubm-a-872	Inverse variance weighted	0.332118	1	0.564415
ubm-a-2533	ukb-b-7478	Hand grip strength (left) || id:ukb-b-7478	NET100 1377 || id:ubm-a-2533	Inverse variance weighted	3.57271	1	0.0587365
ubm-a-270	ukb-b-7478	Hand grip strength (left) || id:ukb-b-7478	IDP dMRI TBSS MD Posterior corona radiata R || id:ubm-a-270	Inverse variance weighted	0.109682	1	0.740507
ubm-a-418	ukb-b-7478	Hand grip strength (left) || id:ukb-b-7478	IDP dMRI TBSS L2 Sagittal stratum R || id:ubm-a-418	Inverse variance weighted	0.214712	1	0.643099
ubm-a-799	ukb-b-7478	Hand grip strength (left) || id:ukb-b-7478	IDP dMRI ProbtrackX ICVF cst r || id:ubm-a-799	MR Egger	2.50866	2	0.285268
ubm-a-799	ukb-b-7478	Hand grip strength (left) || id:ukb-b-7478	IDP dMRI ProbtrackX ICVF cst r || id:ubm-a-799	Inverse variance weighted	2.52009	3	0.471671
ubm-a-2685	ukb-b-7478	Hand grip strength (left) || id:ukb-b-7478	volume Right-VentralDC || id:ubm-a-2685	MR Egger	7.27942	1	0.00697491
ubm-a-2685	ukb-b-7478	Hand grip strength (left) || id:ukb-b-7478	volume Right-VentralDC || id:ubm-a-2685	Inverse variance weighted	8.05368	2	0.0178306
ubm-a-438	ukb-b-7478	Hand grip strength (left) || id:ukb-b-7478	IDP dMRI TBSS L3 Genu of corpus callosum || id:ubm-a-438	MR Egger	0.827808	1	0.362907
ubm-a-438	ukb-b-7478	Hand grip strength (left) || id:ukb-b-7478	IDP dMRI TBSS L3 Genu of corpus callosum || id:ubm-a-438	Inverse variance weighted	2.61014	2	0.271153
ubm-a-515	ukb-b-7478	Hand grip strength (left) || id:ukb-b-7478	IDP dMRI TBSS ICVF Sagittal stratum L || id:ubm-a-515	MR Egger	1.47798	2	0.477596
ubm-a-515	ukb-b-7478	Hand grip strength (left) || id:ukb-b-7478	IDP dMRI TBSS ICVF Sagittal stratum L || id:ubm-a-515	Inverse variance weighted	1.99474	3	0.573499
ubm-a-913	ukb-b-7478	Hand grip strength (left) || id:ukb-b-7478	NODEamps100 0022 || id:ubm-a-913	Inverse variance weighted	1.09033	1	0.296399
ubm-a-2669	ukb-b-7478	Hand grip strength (left) || id:ukb-b-7478	volume CSF || id:ubm-a-2669	MR Egger	2.21695	1	0.136503
ubm-a-2669	ukb-b-7478	Hand grip strength (left) || id:ukb-b-7478	volume CSF || id:ubm-a-2669	Inverse variance weighted	5.78597	2	0.0554105
ubm-a-273	ukb-b-7478	Hand grip strength (left) || id:ukb-b-7478	IDP dMRI TBSS MD Posterior thalamic radiation L || id:ubm-a-273	Inverse variance weighted	0.136271	1	0.712017
ubm-a-507	ukb-b-7478	Hand grip strength (left) || id:ukb-b-7478	IDP dMRI TBSS ICVF Anterior corona radiata L || id:ubm-a-507	MR Egger	0.36924	1	0.543419
ubm-a-507	ukb-b-7478	Hand grip strength (left) || id:ukb-b-7478	IDP dMRI TBSS ICVF Anterior corona radiata L || id:ubm-a-507	Inverse variance weighted	1.19781	2	0.549412
ubm-a-813	ukb-b-7478	Hand grip strength (left) || id:ukb-b-7478	IDP dMRI ProbtrackX ICVF str l || id:ubm-a-813	MR Egger	0.438918	1	0.507645
ubm-a-813	ukb-b-7478	Hand grip strength (left) || id:ukb-b-7478	IDP dMRI ProbtrackX ICVF str l || id:ubm-a-813	Inverse variance weighted	1.28821	2	0.525133
ubm-a-2790	ukb-b-7478	Hand grip strength (left) || id:ukb-b-7478	a2009s lh S calcarine area || id:ubm-a-2790	Inverse variance weighted	0.77996	1	0.377153
ubm-a-525	ukb-b-7478	Hand grip strength (left) || id:ukb-b-7478	IDP dMRI TBSS ICVF Superior longitudinal fasciculus L || id:ubm-a-525	MR Egger	0.0737508	1	0.785952
ubm-a-525	ukb-b-7478	Hand grip strength (left) || id:ukb-b-7478	IDP dMRI TBSS ICVF Superior longitudinal fasciculus L || id:ubm-a-525	Inverse variance weighted	1.16706	2	0.557926
ubm-a-778	ukb-b-7478	Hand grip strength (left) || id:ukb-b-7478	IDP dMRI ProbtrackX L3 ilf r || id:ubm-a-778	Inverse variance weighted	0.0441011	1	0.833666
ubm-a-803	ukb-b-7478	Hand grip strength (left) || id:ukb-b-7478	IDP dMRI ProbtrackX ICVF ifo r || id:ubm-a-803	MR Egger	0.819344	2	0.663868
ubm-a-803	ukb-b-7478	Hand grip strength (left) || id:ukb-b-7478	IDP dMRI ProbtrackX ICVF ifo r || id:ubm-a-803	Inverse variance weighted	1.6232	3	0.65414
ubm-a-841	ukb-b-7478	Hand grip strength (left) || id:ukb-b-7478	IDP dMRI ProbtrackX OD str r || id:ubm-a-841	Inverse variance weighted	1.14696	1	0.284186
ubm-a-903	ukb-b-7478	Hand grip strength (left) || id:ukb-b-7478	NODEamps100 0012 || id:ubm-a-903	Inverse variance weighted	2.22081	1	0.136161
ubm-a-13	ukb-b-7478	Hand grip strength (left) || id:ukb-b-7478	IDP T1 FIRST left caudate volume || id:ubm-a-13	MR Egger	0.852362	1	0.355885
ubm-a-13	ukb-b-7478	Hand grip strength (left) || id:ukb-b-7478	IDP T1 FIRST left caudate volume || id:ubm-a-13	Inverse variance weighted	2.76952	2	0.250384
ubm-a-2671	ukb-b-7478	Hand grip strength (left) || id:ukb-b-7478	volume Left-VentralDC || id:ubm-a-2671	MR Egger	3.47725	2	0.175762
ubm-a-2671	ukb-b-7478	Hand grip strength (left) || id:ukb-b-7478	volume Left-VentralDC || id:ubm-a-2671	Inverse variance weighted	10.6357	3	0.0138678
ubm-a-488	ukb-b-7478	Hand grip strength (left) || id:ukb-b-7478	IDP dMRI TBSS ICVF Splenium of corpus callosum || id:ubm-a-488	MR Egger	3.9955	3	0.261951
ubm-a-488	ukb-b-7478	Hand grip strength (left) || id:ukb-b-7478	IDP dMRI TBSS ICVF Splenium of corpus callosum || id:ubm-a-488	Inverse variance weighted	4.01461	4	0.404033
ubm-a-506	ukb-b-7478	Hand grip strength (left) || id:ukb-b-7478	IDP dMRI TBSS ICVF Anterior corona radiata R || id:ubm-a-506	MR Egger	0.263709	1	0.607584
ubm-a-506	ukb-b-7478	Hand grip strength (left) || id:ukb-b-7478	IDP dMRI TBSS ICVF Anterior corona radiata R || id:ubm-a-506	Inverse variance weighted	1.22525	2	0.541926
ubm-a-524	ukb-b-7478	Hand grip strength (left) || id:ukb-b-7478	IDP dMRI TBSS ICVF Superior longitudinal fasciculus R || id:ubm-a-524	MR Egger	1.12056	2	0.571049
ubm-a-524	ukb-b-7478	Hand grip strength (left) || id:ukb-b-7478	IDP dMRI TBSS ICVF Superior longitudinal fasciculus R || id:ubm-a-524	Inverse variance weighted	1.45017	3	0.693818
ubm-a-614	ukb-b-7478	Hand grip strength (left) || id:ukb-b-7478	IDP dMRI TBSS ISOVF Cingulum cingulate gyrus R || id:ubm-a-614	Inverse variance weighted	4.04293	1	0.0443567
ubm-a-879	ukb-b-7478	Hand grip strength (left) || id:ukb-b-7478	NODEamps25 0009 || id:ubm-a-879	Inverse variance weighted	0.0275516	1	0.868167
ubm-a-935	ukb-b-7478	Hand grip strength (left) || id:ukb-b-7478	NODEamps100 0044 || id:ubm-a-935	MR Egger	3.61635	1	0.0572142
ubm-a-935	ukb-b-7478	Hand grip strength (left) || id:ukb-b-7478	NODEamps100 0044 || id:ubm-a-935	Inverse variance weighted	6.84694	2	0.0325991
ubm-a-144	ukb-b-7478	Hand grip strength (left) || id:ukb-b-7478	IDP T1 FAST ROIs L cerebellum crus I || id:ubm-a-144	MR Egger	2.15943	2	0.339692
ubm-a-144	ukb-b-7478	Hand grip strength (left) || id:ukb-b-7478	IDP T1 FAST ROIs L cerebellum crus I || id:ubm-a-144	Inverse variance weighted	4.03964	3	0.257215
ubm-a-1934	ukb-b-7478	Hand grip strength (left) || id:ukb-b-7478	NET100 0778 || id:ubm-a-1934	Inverse variance weighted	0.413855	1	0.52002
ubm-a-436	ukb-b-7478	Hand grip strength (left) || id:ukb-b-7478	IDP dMRI TBSS L3 Middle cerebellar peduncle || id:ubm-a-436	Inverse variance weighted	0.888961	1	0.345759
ubm-a-675	ukb-b-7478	Hand grip strength (left) || id:ukb-b-7478	IDP dMRI ProbtrackX MD ptr r || id:ubm-a-675	Inverse variance weighted	0.0525813	1	0.818631
ubm-a-359	ukb-b-7478	Hand grip strength (left) || id:ukb-b-7478	IDP dMRI TBSS L1 Posterior limb of internal capsule L || id:ubm-a-359	Inverse variance weighted	5.71933	1	0.0167791
ubm-a-522	ukb-b-7478	Hand grip strength (left) || id:ukb-b-7478	IDP dMRI TBSS ICVF Fornix cres+Stria terminalis R || id:ubm-a-522	Inverse variance weighted	0.010432	1	0.918648
ubm-a-734	ukb-b-7478	Hand grip strength (left) || id:ukb-b-7478	IDP dMRI ProbtrackX L1 unc l || id:ubm-a-734	MR Egger	0.390336	2	0.822697
ubm-a-734	ukb-b-7478	Hand grip strength (left) || id:ukb-b-7478	IDP dMRI ProbtrackX L1 unc l || id:ubm-a-734	Inverse variance weighted	0.731143	3	0.865856
ubm-a-786	ukb-b-7478	Hand grip strength (left) || id:ukb-b-7478	IDP dMRI ProbtrackX L3 str l || id:ubm-a-786	Inverse variance weighted	0.323743	1	0.569367
ubm-a-891	ukb-b-7478	Hand grip strength (left) || id:ukb-b-7478	NODEamps25 0021 || id:ubm-a-891	MR Egger	0.581938	1	0.445554
ubm-a-891	ukb-b-7478	Hand grip strength (left) || id:ukb-b-7478	NODEamps25 0021 || id:ubm-a-891	Inverse variance weighted	3.08266	2	0.214096
ubm-a-69	ukb-b-7478	Hand grip strength (left) || id:ukb-b-7478	IDP T1 FAST ROIs R latocc cortex sup || id:ubm-a-69	Inverse variance weighted	0.076825	1	0.781647
ubm-a-856	ukb-b-7478	Hand grip strength (left) || id:ukb-b-7478	IDP dMRI ProbtrackX ISOVF ifo l || id:ubm-a-856	Inverse variance weighted	4.0847	1	0.0432731
ubm-a-859	ukb-b-7478	Hand grip strength (left) || id:ukb-b-7478	IDP dMRI ProbtrackX ISOVF ilf r || id:ubm-a-859	MR Egger	3.82816	3	0.280627
ubm-a-859	ukb-b-7478	Hand grip strength (left) || id:ukb-b-7478	IDP dMRI ProbtrackX ISOVF ilf r || id:ubm-a-859	Inverse variance weighted	5.97984	4	0.200659
ubm-a-928	ukb-b-7478	Hand grip strength (left) || id:ukb-b-7478	NODEamps100 0037 || id:ubm-a-928	Inverse variance weighted	2.16967	1	0.140756
ubm-a-476	ukb-b-7478	Hand grip strength (left) || id:ukb-b-7478	IDP dMRI TBSS L3 Superior longitudinal fasciculus R || id:ubm-a-476	MR Egger	0.594891	1	0.440534
ubm-a-476	ukb-b-7478	Hand grip strength (left) || id:ukb-b-7478	IDP dMRI TBSS L3 Superior longitudinal fasciculus R || id:ubm-a-476	Inverse variance weighted	2.50932	2	0.285172
ubm-a-501	ukb-b-7478	Hand grip strength (left) || id:ukb-b-7478	IDP dMRI TBSS ICVF Anterior limb of internal capsule L || id:ubm-a-501	MR Egger	0.186732	2	0.91086
ubm-a-501	ukb-b-7478	Hand grip strength (left) || id:ukb-b-7478	IDP dMRI TBSS ICVF Anterior limb of internal capsule L || id:ubm-a-501	Inverse variance weighted	2.62973	3	0.452301
ubm-a-659	ukb-b-7478	Hand grip strength (left) || id:ukb-b-7478	IDP dMRI ProbtrackX MD cgc l || id:ubm-a-659	MR Egger	0.723534	2	0.696445
ubm-a-659	ukb-b-7478	Hand grip strength (left) || id:ukb-b-7478	IDP dMRI ProbtrackX MD cgc l || id:ubm-a-659	Inverse variance weighted	1.55056	3	0.670652
ubm-a-797	ukb-b-7478	Hand grip strength (left) || id:ukb-b-7478	IDP dMRI ProbtrackX ICVF cgh r || id:ubm-a-797	Inverse variance weighted	0.00158654	1	0.968228
ubm-a-866	ukb-b-7478	Hand grip strength (left) || id:ukb-b-7478	IDP dMRI ProbtrackX ISOVF slf r || id:ubm-a-866	MR Egger	4.11095	1	0.0426064
ubm-a-866	ukb-b-7478	Hand grip strength (left) || id:ukb-b-7478	IDP dMRI ProbtrackX ISOVF slf r || id:ubm-a-866	Inverse variance weighted	4.11554	2	0.127739
ubm-a-2723	ukb-b-7478	Hand grip strength (left) || id:ukb-b-7478	DKTatlas lh lateraloccipital area || id:ubm-a-2723	Inverse variance weighted	0.032655	1	0.856598
ubm-a-416	ukb-b-7478	Hand grip strength (left) || id:ukb-b-7478	IDP dMRI TBSS L2 Posterior thalamic radiation R || id:ubm-a-416	Inverse variance weighted	0.216069	1	0.642052
ubm-a-520	ukb-b-7478	Hand grip strength (left) || id:ukb-b-7478	IDP dMRI TBSS ICVF Cingulum hippocampus R || id:ubm-a-520	MR Egger	0.787789	1	0.37477
ubm-a-520	ukb-b-7478	Hand grip strength (left) || id:ukb-b-7478	IDP dMRI TBSS ICVF Cingulum hippocampus R || id:ubm-a-520	Inverse variance weighted	1.91458	2	0.383933
ubm-a-776	ukb-b-7478	Hand grip strength (left) || id:ukb-b-7478	IDP dMRI ProbtrackX L3 ifo r || id:ubm-a-776	Inverse variance weighted	0.0850209	1	0.770605
ubm-a-1585	ukb-b-7478	Hand grip strength (left) || id:ukb-b-7478	NET100 0429 || id:ubm-a-1585	Inverse variance weighted	0.292512	1	0.588615
ubm-a-159	ukb-b-7478	Hand grip strength (left) || id:ukb-b-7478	IDP T1 FAST ROIs L cerebellum IX || id:ubm-a-159	Inverse variance weighted	1.14261	1	0.285102
ubm-a-254	ukb-b-7478	Hand grip strength (left) || id:ukb-b-7478	IDP dMRI TBSS MD Inferior cerebellar peduncle R || id:ubm-a-254	Inverse variance weighted	0.118941	1	0.730186
ubm-a-2665	ukb-b-7478	Hand grip strength (left) || id:ukb-b-7478	volume 4th-Ventricle || id:ubm-a-2665	MR Egger	11.0585	3	0.0114136
ubm-a-2665	ukb-b-7478	Hand grip strength (left) || id:ukb-b-7478	volume 4th-Ventricle || id:ubm-a-2665	Inverse variance weighted	12.4807	4	0.0141129
ubm-a-288	ukb-b-7478	Hand grip strength (left) || id:ukb-b-7478	IDP dMRI TBSS MD Uncinate fasciculus R || id:ubm-a-288	Inverse variance weighted	0.391335	1	0.531599
ubm-a-29	ukb-b-7478	Hand grip strength (left) || id:ukb-b-7478	IDP T1 FAST ROIs R insular cortex || id:ubm-a-29	MR Egger	2.64543	1	0.103848
ubm-a-29	ukb-b-7478	Hand grip strength (left) || id:ukb-b-7478	IDP T1 FAST ROIs R insular cortex || id:ubm-a-29	Inverse variance weighted	2.77561	2	0.249623
ubm-a-486	ukb-b-7478	Hand grip strength (left) || id:ukb-b-7478	IDP dMRI TBSS ICVF Genu of corpus callosum || id:ubm-a-486	MR Egger	3.75603	4	0.44003
ubm-a-486	ukb-b-7478	Hand grip strength (left) || id:ukb-b-7478	IDP dMRI TBSS ICVF Genu of corpus callosum || id:ubm-a-486	Inverse variance weighted	3.8075	5	0.57745
ubm-a-785	ukb-b-7478	Hand grip strength (left) || id:ukb-b-7478	IDP dMRI ProbtrackX L3 slf r || id:ubm-a-785	Inverse variance weighted	0.123153	1	0.725639
ubm-a-1880	ukb-b-7478	Hand grip strength (left) || id:ukb-b-7478	NET100 0724 || id:ubm-a-1880	Inverse variance weighted	0.569274	1	0.450548
ubm-a-2774	ukb-b-7478	Hand grip strength (left) || id:ukb-b-7478	a2009s lh G postcentral area || id:ubm-a-2774	Inverse variance weighted	7.14377	1	0.00752249
ubm-a-464	ukb-b-7478	Hand grip strength (left) || id:ukb-b-7478	IDP dMRI TBSS L3 Posterior thalamic radiation R || id:ubm-a-464	Inverse variance weighted	0.135736	1	0.712558
ubm-a-514	ukb-b-7478	Hand grip strength (left) || id:ukb-b-7478	IDP dMRI TBSS ICVF Sagittal stratum R || id:ubm-a-514	MR Egger	1.17551	2	0.555574
ubm-a-514	ukb-b-7478	Hand grip strength (left) || id:ukb-b-7478	IDP dMRI TBSS ICVF Sagittal stratum R || id:ubm-a-514	Inverse variance weighted	1.49041	3	0.684484
ubm-a-808	ukb-b-7478	Hand grip strength (left) || id:ukb-b-7478	IDP dMRI ProbtrackX ICVF ml r || id:ubm-a-808	MR Egger	12.8043	2	0.00165797
ubm-a-808	ukb-b-7478	Hand grip strength (left) || id:ukb-b-7478	IDP dMRI ProbtrackX ICVF ml r || id:ubm-a-808	Inverse variance weighted	12.9712	3	0.00469936
ubm-a-3141	ukb-b-7478	Hand grip strength (left) || id:ukb-b-7478	netmat ICA 09Aug2017 001 || id:ubm-a-3141	Inverse variance weighted	0.0531472	1	0.817675
ubm-a-508	ukb-b-7478	Hand grip strength (left) || id:ukb-b-7478	IDP dMRI TBSS ICVF Superior corona radiata R || id:ubm-a-508	MR Egger	1.11808	2	0.571757
ubm-a-508	ukb-b-7478	Hand grip strength (left) || id:ukb-b-7478	IDP dMRI TBSS ICVF Superior corona radiata R || id:ubm-a-508	Inverse variance weighted	1.42689	3	0.699243
ubm-a-367	ukb-b-7478	Hand grip strength (left) || id:ukb-b-7478	IDP dMRI TBSS L1 Posterior corona radiata L || id:ubm-a-367	Inverse variance weighted	0.454	1	0.500441
ubm-a-751	ukb-b-7478	Hand grip strength (left) || id:ukb-b-7478	IDP dMRI ProbtrackX L2 ilf r || id:ubm-a-751	MR Egger	2.95485	1	0.0856202
ubm-a-751	ukb-b-7478	Hand grip strength (left) || id:ukb-b-7478	IDP dMRI ProbtrackX L2 ilf r || id:ubm-a-751	Inverse variance weighted	6.58112	2	0.037233
ubm-a-2643	ukb-b-7478	Hand grip strength (left) || id:ukb-b-7478	IDP T1 FIRST left caudate volume plus IDP T1 FIRST right caudate volume || id:ubm-a-2643	Inverse variance weighted	0.221704	1	0.637745
ubm-a-504	ukb-b-7478	Hand grip strength (left) || id:ukb-b-7478	IDP dMRI TBSS ICVF Retrolenticular part of internal capsule R || id:ubm-a-504	MR Egger	4.69619	3	0.195444
ubm-a-504	ukb-b-7478	Hand grip strength (left) || id:ukb-b-7478	IDP dMRI TBSS ICVF Retrolenticular part of internal capsule R || id:ubm-a-504	Inverse variance weighted	4.85289	4	0.302728
ubm-a-550	ukb-b-7478	Hand grip strength (left) || id:ukb-b-7478	IDP dMRI TBSS OD Posterior limb of internal capsule R || id:ubm-a-550	MR Egger	0.545456	1	0.46018
ubm-a-550	ukb-b-7478	Hand grip strength (left) || id:ukb-b-7478	IDP dMRI TBSS OD Posterior limb of internal capsule R || id:ubm-a-550	Inverse variance weighted	0.839408	2	0.657241
ubm-a-72	ukb-b-7478	Hand grip strength (left) || id:ukb-b-7478	IDP T1 FAST ROIs L intracalc cortex || id:ubm-a-72	Inverse variance weighted	0.260964	1	0.609459
ubm-a-788	ukb-b-7478	Hand grip strength (left) || id:ukb-b-7478	IDP dMRI ProbtrackX L3 unc l || id:ubm-a-788	Inverse variance weighted	4.62889	1	0.0314379
ubm-a-2659	ukb-b-7478	Hand grip strength (left) || id:ukb-b-7478	volume Left-Cerebellum-Cortex || id:ubm-a-2659	MR Egger	0.505345	2	0.776722
ubm-a-2659	ukb-b-7478	Hand grip strength (left) || id:ukb-b-7478	volume Left-Cerebellum-Cortex || id:ubm-a-2659	Inverse variance weighted	4.69447	3	0.195586
ubm-a-2682	ukb-b-7478	Hand grip strength (left) || id:ukb-b-7478	volume Right-Hippocampus || id:ubm-a-2682	Inverse variance weighted	8.65538	1	0.00326097
ubm-a-495	ukb-b-7478	Hand grip strength (left) || id:ukb-b-7478	IDP dMRI TBSS ICVF Inferior cerebellar peduncle L || id:ubm-a-495	MR Egger	1.27054	1	0.259666
ubm-a-495	ukb-b-7478	Hand grip strength (left) || id:ukb-b-7478	IDP dMRI TBSS ICVF Inferior cerebellar peduncle L || id:ubm-a-495	Inverse variance weighted	1.34353	2	0.510806
ubm-a-497	ukb-b-7478	Hand grip strength (left) || id:ukb-b-7478	IDP dMRI TBSS ICVF Superior cerebellar peduncle L || id:ubm-a-497	MR Egger	3.57547	1	0.0586389
ubm-a-497	ukb-b-7478	Hand grip strength (left) || id:ukb-b-7478	IDP dMRI TBSS ICVF Superior cerebellar peduncle L || id:ubm-a-497	Inverse variance weighted	4.41603	2	0.109919
ubm-a-511	ukb-b-7478	Hand grip strength (left) || id:ukb-b-7478	IDP dMRI TBSS ICVF Posterior corona radiata L || id:ubm-a-511	MR Egger	0.0932878	1	0.760038
ubm-a-511	ukb-b-7478	Hand grip strength (left) || id:ukb-b-7478	IDP dMRI TBSS ICVF Posterior corona radiata L || id:ubm-a-511	Inverse variance weighted	0.0933394	2	0.954403
ubm-a-512	ukb-b-7478	Hand grip strength (left) || id:ukb-b-7478	IDP dMRI TBSS ICVF Posterior thalamic radiation R || id:ubm-a-512	MR Egger	0.559583	1	0.454428
ubm-a-512	ukb-b-7478	Hand grip strength (left) || id:ukb-b-7478	IDP dMRI TBSS ICVF Posterior thalamic radiation R || id:ubm-a-512	Inverse variance weighted	1.08224	2	0.582097
ubm-a-518	ukb-b-7478	Hand grip strength (left) || id:ukb-b-7478	IDP dMRI TBSS ICVF Cingulum cingulate gyrus R || id:ubm-a-518	Inverse variance weighted	0.0149122	1	0.902808
ubm-a-747	ukb-b-7478	Hand grip strength (left) || id:ukb-b-7478	IDP dMRI ProbtrackX L2 fmi || id:ubm-a-747	MR Egger	0.308091	2	0.857233
ubm-a-747	ukb-b-7478	Hand grip strength (left) || id:ukb-b-7478	IDP dMRI ProbtrackX L2 fmi || id:ubm-a-747	Inverse variance weighted	2.21381	3	0.529234
ubm-a-446	ukb-b-7478	Hand grip strength (left) || id:ukb-b-7478	IDP dMRI TBSS L3 Inferior cerebellar peduncle R || id:ubm-a-446	Inverse variance weighted	10.6451	1	0.00110363
ubm-a-92	ukb-b-7478	Hand grip strength (left) || id:ukb-b-7478	IDP T1 FAST ROIs L parahipp gyrus ant || id:ubm-a-92	Inverse variance weighted	0.0828239	1	0.773506
ubm-a-782	ukb-b-7478	Hand grip strength (left) || id:ukb-b-7478	IDP dMRI ProbtrackX L3 ptr l || id:ubm-a-782	Inverse variance weighted	2.07587	1	0.149645
ubm-a-801	ukb-b-7478	Hand grip strength (left) || id:ukb-b-7478	IDP dMRI ProbtrackX ICVF fmi || id:ubm-a-801	MR Egger	2.06657	3	0.558705
ubm-a-801	ukb-b-7478	Hand grip strength (left) || id:ukb-b-7478	IDP dMRI ProbtrackX ICVF fmi || id:ubm-a-801	Inverse variance weighted	2.29249	4	0.682137
ubm-a-124	ukb-b-7478	Hand grip strength (left) || id:ukb-b-7478	IDP T1 FAST ROIs L caudate || id:ubm-a-124	Inverse variance weighted	0.359362	1	0.548861
ubm-a-149	ukb-b-7478	Hand grip strength (left) || id:ukb-b-7478	IDP T1 FAST ROIs R cerebellum crus II || id:ubm-a-149	Inverse variance weighted	5.23077	1	0.0221907
ubm-a-170	ukb-b-7478	Hand grip strength (left) || id:ukb-b-7478	IDP SWI T2star left putamen || id:ubm-a-170	MR Egger	6.6137	4	0.157766
ubm-a-170	ukb-b-7478	Hand grip strength (left) || id:ukb-b-7478	IDP SWI T2star left putamen || id:ubm-a-170	Inverse variance weighted	7.08057	5	0.214717
ubm-a-216	ukb-b-7478	Hand grip strength (left) || id:ukb-b-7478	IDP dMRI TBSS FA Retrolenticular part of internal capsule R || id:ubm-a-216	Inverse variance weighted	0.337626	1	0.561203
ubm-a-248	ukb-b-7478	Hand grip strength (left) || id:ukb-b-7478	IDP dMRI TBSS MD Splenium of corpus callosum || id:ubm-a-248	MR Egger	0.00269157	1	0.958624
ubm-a-248	ukb-b-7478	Hand grip strength (left) || id:ukb-b-7478	IDP dMRI TBSS MD Splenium of corpus callosum || id:ubm-a-248	Inverse variance weighted	2.8084	2	0.245563
ubm-a-2674	ukb-b-7478	Hand grip strength (left) || id:ukb-b-7478	volume Right-Lateral-Ventricle || id:ubm-a-2674	Inverse variance weighted	0.252887	1	0.615049
ubm-a-4	ukb-b-7478	Hand grip strength (left) || id:ukb-b-7478	IDP T1 SIENAX CSF unnormalised volume || id:ubm-a-4	MR Egger	3.19203	2	0.202703
ubm-a-4	ukb-b-7478	Hand grip strength (left) || id:ukb-b-7478	IDP T1 SIENAX CSF unnormalised volume || id:ubm-a-4	Inverse variance weighted	4.26962	3	0.233783
ubm-a-496	ukb-b-7478	Hand grip strength (left) || id:ukb-b-7478	IDP dMRI TBSS ICVF Superior cerebellar peduncle R || id:ubm-a-496	MR Egger	3.08276	1	0.079126
ubm-a-496	ukb-b-7478	Hand grip strength (left) || id:ukb-b-7478	IDP dMRI TBSS ICVF Superior cerebellar peduncle R || id:ubm-a-496	Inverse variance weighted	5.6829	2	0.058341
ubm-a-790	ukb-b-7478	Hand grip strength (left) || id:ukb-b-7478	IDP dMRI ProbtrackX ICVF ar l || id:ubm-a-790	MR Egger	2.92576	1	0.0871763
ubm-a-790	ukb-b-7478	Hand grip strength (left) || id:ukb-b-7478	IDP dMRI ProbtrackX ICVF ar l || id:ubm-a-790	Inverse variance weighted	2.93256	2	0.230782
ubm-a-11	ukb-b-7478	Hand grip strength (left) || id:ukb-b-7478	IDP T1 FIRST left thalamus volume || id:ubm-a-11	MR Egger	0.687188	1	0.407123
ubm-a-11	ukb-b-7478	Hand grip strength (left) || id:ukb-b-7478	IDP T1 FIRST left thalamus volume || id:ubm-a-11	Inverse variance weighted	1.04585	2	0.592785
ubm-a-2656	ukb-b-7478	Hand grip strength (left) || id:ukb-b-7478	volume Left-Lateral-Ventricle || id:ubm-a-2656	MR Egger	1.24721	1	0.264086
ubm-a-2656	ukb-b-7478	Hand grip strength (left) || id:ukb-b-7478	volume Left-Lateral-Ventricle || id:ubm-a-2656	Inverse variance weighted	1.24909	2	0.535505
ubm-a-2709	ukb-b-7478	Hand grip strength (left) || id:ukb-b-7478	volume BrainSegVol-to-eTIV || id:ubm-a-2709	Inverse variance weighted	0.00440655	1	0.947074
ubm-a-3143	ukb-b-7478	Hand grip strength (left) || id:ukb-b-7478	netmat ICA 09Aug2017 003 || id:ubm-a-3143	MR Egger	8.62863	1	0.00330921
ubm-a-3143	ukb-b-7478	Hand grip strength (left) || id:ukb-b-7478	netmat ICA 09Aug2017 003 || id:ubm-a-3143	Inverse variance weighted	9.04257	2	0.010875
ubm-a-411	ukb-b-7478	Hand grip strength (left) || id:ukb-b-7478	IDP dMRI TBSS L2 Anterior corona radiata L || id:ubm-a-411	Inverse variance weighted	0.060693	1	0.805404
ubm-a-492	ukb-b-7478	Hand grip strength (left) || id:ukb-b-7478	IDP dMRI TBSS ICVF Medial lemniscus R || id:ubm-a-492	Inverse variance weighted	0.0101112	1	0.919904
ubm-a-505	ukb-b-7478	Hand grip strength (left) || id:ukb-b-7478	IDP dMRI TBSS ICVF Retrolenticular part of internal capsule L || id:ubm-a-505	MR Egger	0.299974	1	0.583899
ubm-a-505	ukb-b-7478	Hand grip strength (left) || id:ukb-b-7478	IDP dMRI TBSS ICVF Retrolenticular part of internal capsule L || id:ubm-a-505	Inverse variance weighted	1.11574	2	0.572427
ubm-a-169	ukb-b-7478	Hand grip strength (left) || id:ukb-b-7478	IDP SWI T2star right caudate || id:ubm-a-169	MR Egger	2.73374	3	0.434524
ubm-a-169	ukb-b-7478	Hand grip strength (left) || id:ukb-b-7478	IDP SWI T2star right caudate || id:ubm-a-169	Inverse variance weighted	9.51567	4	0.0494263
ubm-a-2644	ukb-b-7478	Hand grip strength (left) || id:ukb-b-7478	IDP T1 FIRST left putamen volume plus IDP T1 FIRST right putamen volume || id:ubm-a-2644	Inverse variance weighted	0.031024	1	0.860187
ubm-a-2664	ukb-b-7478	Hand grip strength (left) || id:ukb-b-7478	volume 3rd-Ventricle || id:ubm-a-2664	Inverse variance weighted	0.23331	1	0.629081
ubm-a-373	ukb-b-7478	Hand grip strength (left) || id:ukb-b-7478	IDP dMRI TBSS L1 External capsule L || id:ubm-a-373	Inverse variance weighted	3.66911	1	0.0554297
ubm-a-413	ukb-b-7478	Hand grip strength (left) || id:ukb-b-7478	IDP dMRI TBSS L2 Superior corona radiata L || id:ubm-a-413	MR Egger	0.161278	1	0.687982
ubm-a-413	ukb-b-7478	Hand grip strength (left) || id:ukb-b-7478	IDP dMRI TBSS L2 Superior corona radiata L || id:ubm-a-413	Inverse variance weighted	0.218762	2	0.896389
ubm-a-414	ukb-b-7478	Hand grip strength (left) || id:ukb-b-7478	IDP dMRI TBSS L2 Posterior corona radiata R || id:ubm-a-414	Inverse variance weighted	0.285492	1	0.593124
ubm-a-509	ukb-b-7478	Hand grip strength (left) || id:ukb-b-7478	IDP dMRI TBSS ICVF Superior corona radiata L || id:ubm-a-509	MR Egger	1.12364	2	0.570172
ubm-a-509	ukb-b-7478	Hand grip strength (left) || id:ukb-b-7478	IDP dMRI TBSS ICVF Superior corona radiata L || id:ubm-a-509	Inverse variance weighted	1.41771	3	0.701388
ubm-a-812	ukb-b-7478	Hand grip strength (left) || id:ukb-b-7478	IDP dMRI ProbtrackX ICVF slf r || id:ubm-a-812	MR Egger	1.07057	2	0.585504
ubm-a-812	ukb-b-7478	Hand grip strength (left) || id:ukb-b-7478	IDP dMRI ProbtrackX ICVF slf r || id:ubm-a-812	Inverse variance weighted	1.35809	3	0.715388
ubm-a-814	ukb-b-7478	Hand grip strength (left) || id:ukb-b-7478	IDP dMRI ProbtrackX ICVF str r || id:ubm-a-814	MR Egger	0.292445	1	0.588658
ubm-a-814	ukb-b-7478	Hand grip strength (left) || id:ukb-b-7478	IDP dMRI ProbtrackX ICVF str r || id:ubm-a-814	Inverse variance weighted	1.2386	2	0.538321
ubm-a-279	ukb-b-7478	Hand grip strength (left) || id:ukb-b-7478	IDP dMRI TBSS MD Cingulum cingulate gyrus L || id:ubm-a-279	MR Egger	4.12387	2	0.127208
ubm-a-279	ukb-b-7478	Hand grip strength (left) || id:ukb-b-7478	IDP dMRI TBSS MD Cingulum cingulate gyrus L || id:ubm-a-279	Inverse variance weighted	12.7934	3	0.00510532
ubm-a-284	ukb-b-7478	Hand grip strength (left) || id:ukb-b-7478	IDP dMRI TBSS MD Superior longitudinal fasciculus R || id:ubm-a-284	Inverse variance weighted	0.23325	1	0.629124
ubm-a-3090	ukb-b-7478	Hand grip strength (left) || id:ukb-b-7478	a2009s rh G pariet inf-Supramar thickness || id:ubm-a-3090	Inverse variance weighted	0.072888	1	0.787177
ubm-a-449	ukb-b-7478	Hand grip strength (left) || id:ukb-b-7478	IDP dMRI TBSS L3 Superior cerebellar peduncle L || id:ubm-a-449	Inverse variance weighted	1.44706	1	0.229
ubm-a-460	ukb-b-7478	Hand grip strength (left) || id:ukb-b-7478	IDP dMRI TBSS L3 Superior corona radiata R || id:ubm-a-460	Inverse variance weighted	0.212686	1	0.644671
ubm-a-516	ukb-b-7478	Hand grip strength (left) || id:ukb-b-7478	IDP dMRI TBSS ICVF External capsule R || id:ubm-a-516	MR Egger	0.876534	1	0.349153
ubm-a-516	ukb-b-7478	Hand grip strength (left) || id:ukb-b-7478	IDP dMRI TBSS ICVF External capsule R || id:ubm-a-516	Inverse variance weighted	1.75791	2	0.415217
ubm-a-670	ukb-b-7478	Hand grip strength (left) || id:ukb-b-7478	IDP dMRI ProbtrackX MD ilf r || id:ubm-a-670	MR Egger	0.212591	1	0.644744
ubm-a-670	ukb-b-7478	Hand grip strength (left) || id:ukb-b-7478	IDP dMRI ProbtrackX MD ilf r || id:ubm-a-670	Inverse variance weighted	0.306792	2	0.85779

## Sheet: supplementary table 7
supplementary table 6. The sensitivity analysis results of mendelian randomization analysis between brain structure imaging indexes and whole body lean mass.
id.exposure	id.outcome	outcome	exposure	method	Q	Q_df	Q_pval
ubm-a-1096	ukb-b-13354	Whole body fat-free mass || id:ukb-b-13354	NET25 0150 || id:ubm-a-1096	Inverse variance weighted	3.21073	1	0.0731571
ubm-a-459	ukb-b-13354	Whole body fat-free mass || id:ukb-b-13354	IDP dMRI TBSS L3 Anterior corona radiata L || id:ubm-a-459	Inverse variance weighted	7.13884	1	0.00754318
ubm-a-462	ukb-b-13354	Whole body fat-free mass || id:ukb-b-13354	IDP dMRI TBSS L3 Posterior corona radiata R || id:ubm-a-462	Inverse variance weighted	7.56584	1	0.00594848
ubm-a-529	ukb-b-13354	Whole body fat-free mass || id:ukb-b-13354	IDP dMRI TBSS ICVF Uncinate fasciculus L || id:ubm-a-529	Inverse variance weighted	4.52595	1	0.0333845
ubm-a-533	ukb-b-13354	Whole body fat-free mass || id:ukb-b-13354	IDP dMRI TBSS OD Pontine crossing tract || id:ubm-a-533	MR Egger	2.05028	1	0.152178
ubm-a-533	ukb-b-13354	Whole body fat-free mass || id:ukb-b-13354	IDP dMRI TBSS OD Pontine crossing tract || id:ubm-a-533	Inverse variance weighted	4.67331	2	0.0966506
ubm-a-926	ukb-b-13354	Whole body fat-free mass || id:ukb-b-13354	NODEamps100 0035 || id:ubm-a-926	Inverse variance weighted	0.55784	1	0.455132
ubm-a-154	ukb-b-13354	Whole body fat-free mass || id:ukb-b-13354	IDP T1 FAST ROIs V cerebellum VIIIa || id:ubm-a-154	MR Egger	4.02962	2	0.133346
ubm-a-154	ukb-b-13354	Whole body fat-free mass || id:ukb-b-13354	IDP T1 FAST ROIs V cerebellum VIIIa || id:ubm-a-154	Inverse variance weighted	4.0342	3	0.257794
ubm-a-215	ukb-b-13354	Whole body fat-free mass || id:ukb-b-13354	IDP dMRI TBSS FA Posterior limb of internal capsule L || id:ubm-a-215	Inverse variance weighted	3.30993	1	0.0688623
ubm-a-2677	ukb-b-13354	Whole body fat-free mass || id:ukb-b-13354	volume Right-Cerebellum-Cortex || id:ubm-a-2677	MR Egger	0.16643	1	0.683304
ubm-a-2677	ukb-b-13354	Whole body fat-free mass || id:ukb-b-13354	volume Right-Cerebellum-Cortex || id:ubm-a-2677	Inverse variance weighted	7.3725	2	0.0250658
ubm-a-487	ukb-b-13354	Whole body fat-free mass || id:ukb-b-13354	IDP dMRI TBSS ICVF Body of corpus callosum || id:ubm-a-487	MR Egger	11.0799	3	0.0113014
ubm-a-487	ukb-b-13354	Whole body fat-free mass || id:ukb-b-13354	IDP dMRI TBSS ICVF Body of corpus callosum || id:ubm-a-487	Inverse variance weighted	16.4675	4	0.00245191
ubm-a-784	ukb-b-13354	Whole body fat-free mass || id:ukb-b-13354	IDP dMRI ProbtrackX L3 slf l || id:ubm-a-784	Inverse variance weighted	7.21436	1	0.00723224
ubm-a-858	ukb-b-13354	Whole body fat-free mass || id:ukb-b-13354	IDP dMRI ProbtrackX ISOVF ilf l || id:ubm-a-858	Inverse variance weighted	0.425298	1	0.514305
ubm-a-2660	ukb-b-13354	Whole body fat-free mass || id:ukb-b-13354	volume Left-Thalamus-Proper || id:ubm-a-2660	Inverse variance weighted	0.714263	1	0.398032
ubm-a-275	ukb-b-13354	Whole body fat-free mass || id:ukb-b-13354	IDP dMRI TBSS MD Sagittal stratum L || id:ubm-a-275	Inverse variance weighted	6.84701	1	0.00887898
ubm-a-415	ukb-b-13354	Whole body fat-free mass || id:ukb-b-13354	IDP dMRI TBSS L2 Posterior corona radiata L || id:ubm-a-415	MR Egger	0.662182	1	0.415791
ubm-a-415	ukb-b-13354	Whole body fat-free mass || id:ukb-b-13354	IDP dMRI TBSS L2 Posterior corona radiata L || id:ubm-a-415	Inverse variance weighted	17.7777	2	0.000137916
ubm-a-417	ukb-b-13354	Whole body fat-free mass || id:ukb-b-13354	IDP dMRI TBSS L2 Posterior thalamic radiation L || id:ubm-a-417	Inverse variance weighted	5.64515	1	0.0175037
ubm-a-762	ukb-b-13354	Whole body fat-free mass || id:ukb-b-13354	IDP dMRI ProbtrackX L2 unc r || id:ubm-a-762	Inverse variance weighted	7.27783	1	0.00698107
ubm-a-906	ukb-b-13354	Whole body fat-free mass || id:ukb-b-13354	NODEamps100 0015 || id:ubm-a-906	Inverse variance weighted	5.06198	1	0.0244562
ubm-a-425	ukb-b-13354	Whole body fat-free mass || id:ukb-b-13354	IDP dMRI TBSS L2 Cingulum hippocampus L || id:ubm-a-425	Inverse variance weighted	7.1254	1	0.00759995
ubm-a-653	ukb-b-13354	Whole body fat-free mass || id:ukb-b-13354	IDP dMRI ProbtrackX FA unc l || id:ubm-a-653	Inverse variance weighted	0.00151841	1	0.968917
ubm-a-810	ukb-b-13354	Whole body fat-free mass || id:ukb-b-13354	IDP dMRI ProbtrackX ICVF ptr r || id:ubm-a-810	Inverse variance weighted	5.62938	1	0.0176619
ubm-a-148	ukb-b-13354	Whole body fat-free mass || id:ukb-b-13354	IDP T1 FAST ROIs V cerebellum crus II || id:ubm-a-148	MR Egger	5.5142	1	0.0188627
ubm-a-148	ukb-b-13354	Whole body fat-free mass || id:ukb-b-13354	IDP T1 FAST ROIs V cerebellum crus II || id:ubm-a-148	Inverse variance weighted	6.55682	2	0.0376881
ubm-a-172	ukb-b-13354	Whole body fat-free mass || id:ukb-b-13354	IDP SWI T2star left pallidum || id:ubm-a-172	MR Egger	9.16855	6	0.164318
ubm-a-172	ukb-b-13354	Whole body fat-free mass || id:ukb-b-13354	IDP SWI T2star left pallidum || id:ubm-a-172	Inverse variance weighted	23.1714	7	0.00159129
ubm-a-280	ukb-b-13354	Whole body fat-free mass || id:ukb-b-13354	IDP dMRI TBSS MD Cingulum hippocampus R || id:ubm-a-280	Inverse variance weighted	6.86678	1	0.00878129
ubm-a-293	ukb-b-13354	Whole body fat-free mass || id:ukb-b-13354	IDP dMRI TBSS MO Pontine crossing tract || id:ubm-a-293	MR Egger	16.1843	5	0.00633716
ubm-a-293	ukb-b-13354	Whole body fat-free mass || id:ukb-b-13354	IDP dMRI TBSS MO Pontine crossing tract || id:ubm-a-293	Inverse variance weighted	16.2443	6	0.0125013
ubm-a-510	ukb-b-13354	Whole body fat-free mass || id:ukb-b-13354	IDP dMRI TBSS ICVF Posterior corona radiata R || id:ubm-a-510	Inverse variance weighted	7.05004	1	0.00792634
ubm-a-513	ukb-b-13354	Whole body fat-free mass || id:ukb-b-13354	IDP dMRI TBSS ICVF Posterior thalamic radiation L || id:ubm-a-513	MR Egger	2.59373	1	0.107287
ubm-a-513	ukb-b-13354	Whole body fat-free mass || id:ukb-b-13354	IDP dMRI TBSS ICVF Posterior thalamic radiation L || id:ubm-a-513	Inverse variance weighted	6.01685	2	0.0493694
ubm-a-815	ukb-b-13354	Whole body fat-free mass || id:ukb-b-13354	IDP dMRI ProbtrackX ICVF unc l || id:ubm-a-815	MR Egger	6.61291	2	0.0366458
ubm-a-815	ukb-b-13354	Whole body fat-free mass || id:ukb-b-13354	IDP dMRI ProbtrackX ICVF unc l || id:ubm-a-815	Inverse variance weighted	8.06241	3	0.0447394
ubm-a-121	ukb-b-13354	Whole body fat-free mass || id:ukb-b-13354	IDP T1 FAST ROIs R occ pole || id:ubm-a-121	MR Egger	0.269523	1	0.603652
ubm-a-121	ukb-b-13354	Whole body fat-free mass || id:ukb-b-13354	IDP T1 FAST ROIs R occ pole || id:ubm-a-121	Inverse variance weighted	1.67122	2	0.433609
ubm-a-669	ukb-b-13354	Whole body fat-free mass || id:ukb-b-13354	IDP dMRI ProbtrackX MD ilf l || id:ubm-a-669	MR Egger	0.487599	1	0.485
ubm-a-669	ukb-b-13354	Whole body fat-free mass || id:ukb-b-13354	IDP dMRI ProbtrackX MD ilf l || id:ubm-a-669	Inverse variance weighted	7.002	2	0.0301672
ubm-a-171	ukb-b-13354	Whole body fat-free mass || id:ukb-b-13354	IDP SWI T2star right putamen || id:ubm-a-171	MR Egger	5.76941	6	0.449511
ubm-a-171	ukb-b-13354	Whole body fat-free mass || id:ukb-b-13354	IDP SWI T2star right putamen || id:ubm-a-171	Inverse variance weighted	5.86548	7	0.555542
ubm-a-277	ukb-b-13354	Whole body fat-free mass || id:ukb-b-13354	IDP dMRI TBSS MD External capsule L || id:ubm-a-277	Inverse variance weighted	1.20018	1	0.273286
ubm-a-777	ukb-b-13354	Whole body fat-free mass || id:ukb-b-13354	IDP dMRI ProbtrackX L3 ilf l || id:ubm-a-777	Inverse variance weighted	6.90187	1	0.00861054
ubm-a-127	ukb-b-13354	Whole body fat-free mass || id:ukb-b-13354	IDP T1 FAST ROIs R putamen || id:ubm-a-127	Inverse variance weighted	3.14045	1	0.0763727
ubm-a-1721	ukb-b-13354	Whole body fat-free mass || id:ukb-b-13354	NET100 0565 || id:ubm-a-1721	Inverse variance weighted	0.67049	1	0.412881
ubm-a-198	ukb-b-13354	Whole body fat-free mass || id:ukb-b-13354	IDP dMRI TBSS FA Genu of corpus callosum || id:ubm-a-198	Inverse variance weighted	0.00760717	1	0.930497
ubm-a-499	ukb-b-13354	Whole body fat-free mass || id:ukb-b-13354	IDP dMRI TBSS ICVF Cerebral peduncle L || id:ubm-a-499	MR Egger	3.26468	2	0.195472
ubm-a-499	ukb-b-13354	Whole body fat-free mass || id:ukb-b-13354	IDP dMRI TBSS ICVF Cerebral peduncle L || id:ubm-a-499	Inverse variance weighted	4.02717	3	0.258545
ubm-a-711	ukb-b-13354	Whole body fat-free mass || id:ukb-b-13354	IDP dMRI ProbtrackX L1 atr l || id:ubm-a-711	MR Egger	0.000184828	1	0.989153
ubm-a-711	ukb-b-13354	Whole body fat-free mass || id:ukb-b-13354	IDP dMRI ProbtrackX L1 atr l || id:ubm-a-711	Inverse variance weighted	6.4187	2	0.0403828
ubm-a-789	ukb-b-13354	Whole body fat-free mass || id:ukb-b-13354	IDP dMRI ProbtrackX L3 unc r || id:ubm-a-789	Inverse variance weighted	7.4244	1	0.00643454
ubm-a-848	ukb-b-13354	Whole body fat-free mass || id:ukb-b-13354	IDP dMRI ProbtrackX ISOVF cgc l || id:ubm-a-848	MR Egger	1.93094	1	0.164656
ubm-a-848	ukb-b-13354	Whole body fat-free mass || id:ukb-b-13354	IDP dMRI ProbtrackX ISOVF cgc l || id:ubm-a-848	Inverse variance weighted	2.39068	2	0.302601
ubm-a-2651	ukb-b-13354	Whole body fat-free mass || id:ukb-b-13354	IDP SWI T2star left putamen plus IDP SWI T2star right putamen || id:ubm-a-2651	MR Egger	13.1675	8	0.106215
ubm-a-2651	ukb-b-13354	Whole body fat-free mass || id:ukb-b-13354	IDP SWI T2star left putamen plus IDP SWI T2star right putamen || id:ubm-a-2651	Inverse variance weighted	17.0809	9	0.0474644
ubm-a-2829	ukb-b-13354	Whole body fat-free mass || id:ukb-b-13354	DKTatlas rh lateraloccipital area || id:ubm-a-2829	Inverse variance weighted	0.134483	1	0.713828
ubm-a-458	ukb-b-13354	Whole body fat-free mass || id:ukb-b-13354	IDP dMRI TBSS L3 Anterior corona radiata R || id:ubm-a-458	MR Egger	8.81448	1	0.0029885
ubm-a-458	ukb-b-13354	Whole body fat-free mass || id:ukb-b-13354	IDP dMRI TBSS L3 Anterior corona radiata R || id:ubm-a-458	Inverse variance weighted	8.9356	2	0.0114725
ubm-a-647	ukb-b-13354	Whole body fat-free mass || id:ukb-b-13354	IDP dMRI ProbtrackX FA ptr l || id:ubm-a-647	Inverse variance weighted	6.82874	1	0.00897023
ubm-a-916	ukb-b-13354	Whole body fat-free mass || id:ukb-b-13354	NODEamps100 0025 || id:ubm-a-916	Inverse variance weighted	7.00843	1	0.00811269
ubm-a-470	ukb-b-13354	Whole body fat-free mass || id:ukb-b-13354	IDP dMRI TBSS L3 Cingulum cingulate gyrus R || id:ubm-a-470	MR Egger	9.89572	1	0.00165664
ubm-a-470	ukb-b-13354	Whole body fat-free mass || id:ukb-b-13354	IDP dMRI TBSS L3 Cingulum cingulate gyrus R || id:ubm-a-470	Inverse variance weighted	10.9513	2	0.00418743
ubm-a-643	ukb-b-13354	Whole body fat-free mass || id:ukb-b-13354	IDP dMRI ProbtrackX FA ilf r || id:ubm-a-643	Inverse variance weighted	6.91019	1	0.00857057
ubm-a-735	ukb-b-13354	Whole body fat-free mass || id:ukb-b-13354	IDP dMRI ProbtrackX L1 unc r || id:ubm-a-735	MR Egger	0.0127751	1	0.910009
ubm-a-735	ukb-b-13354	Whole body fat-free mass || id:ukb-b-13354	IDP dMRI ProbtrackX L1 unc r || id:ubm-a-735	Inverse variance weighted	7.0445	2	0.0295329
ubm-a-749	ukb-b-13354	Whole body fat-free mass || id:ukb-b-13354	IDP dMRI ProbtrackX L2 ifo r || id:ubm-a-749	Inverse variance weighted	7.0849	1	0.0077736
ubm-a-1834	ukb-b-13354	Whole body fat-free mass || id:ukb-b-13354	NET100 0678 || id:ubm-a-1834	Inverse variance weighted	0.799997	1	0.371094
ubm-a-208	ukb-b-13354	Whole body fat-free mass || id:ukb-b-13354	IDP dMRI TBSS FA Superior cerebellar peduncle R || id:ubm-a-208	Inverse variance weighted	1.14021	1	0.285609
ubm-a-2776	ukb-b-13354	Whole body fat-free mass || id:ukb-b-13354	a2009s lh G precuneus area || id:ubm-a-2776	Inverse variance weighted	1.81256	1	0.178201
ubm-a-651	ukb-b-13354	Whole body fat-free mass || id:ukb-b-13354	IDP dMRI ProbtrackX FA str l || id:ubm-a-651	Inverse variance weighted	3.12637	1	0.0770349
ubm-a-656	ukb-b-13354	Whole body fat-free mass || id:ukb-b-13354	IDP dMRI ProbtrackX MD ar r || id:ubm-a-656	Inverse variance weighted	0.341479	1	0.558977
ubm-a-921	ukb-b-13354	Whole body fat-free mass || id:ukb-b-13354	NODEamps100 0030 || id:ubm-a-921	Inverse variance weighted	1.16103	1	0.281253
ubm-a-2011	ukb-b-13354	Whole body fat-free mass || id:ukb-b-13354	NET100 0855 || id:ubm-a-2011	Inverse variance weighted	2.84859	1	0.0914538
ubm-a-3025	ukb-b-13354	Whole body fat-free mass || id:ukb-b-13354	a2009s lh S postcentral thickness || id:ubm-a-3025	Inverse variance weighted	1.62044	1	0.203031
ubm-a-3053	ukb-b-13354	Whole body fat-free mass || id:ukb-b-13354	DKTatlas rh posteriorcingulate thickness || id:ubm-a-3053	Inverse variance weighted	4.03032	1	0.0446895
ubm-a-649	ukb-b-13354	Whole body fat-free mass || id:ukb-b-13354	IDP dMRI ProbtrackX FA slf l || id:ubm-a-649	Inverse variance weighted	6.90307	1	0.00860478
ubm-a-706	ukb-b-13354	Whole body fat-free mass || id:ukb-b-13354	IDP dMRI ProbtrackX MO str r || id:ubm-a-706	Inverse variance weighted	0.138229	1	0.710048
ubm-a-757	ukb-b-13354	Whole body fat-free mass || id:ukb-b-13354	IDP dMRI ProbtrackX L2 slf l || id:ubm-a-757	Inverse variance weighted	7.26188	1	0.00704334
ubm-a-806	ukb-b-13354	Whole body fat-free mass || id:ukb-b-13354	IDP dMRI ProbtrackX ICVF mcp || id:ubm-a-806	MR Egger	3.90818	2	0.141693
ubm-a-806	ukb-b-13354	Whole body fat-free mass || id:ukb-b-13354	IDP dMRI ProbtrackX ICVF mcp || id:ubm-a-806	Inverse variance weighted	8.57637	3	0.0354872
ubm-a-816	ukb-b-13354	Whole body fat-free mass || id:ukb-b-13354	IDP dMRI ProbtrackX ICVF unc r || id:ubm-a-816	Inverse variance weighted	6.44028	1	0.0111561
ubm-a-931	ukb-b-13354	Whole body fat-free mass || id:ukb-b-13354	NODEamps100 0040 || id:ubm-a-931	Inverse variance weighted	1.92832	1	0.164943
ubm-a-1892	ukb-b-13354	Whole body fat-free mass || id:ukb-b-13354	NET100 0736 || id:ubm-a-1892	Inverse variance weighted	0.214552	1	0.643223
ubm-a-390	ukb-b-13354	Whole body fat-free mass || id:ukb-b-13354	IDP dMRI TBSS L2 Genu of corpus callosum || id:ubm-a-390	Inverse variance weighted	0.000332681	1	0.985448
ubm-a-613	ukb-b-13354	Whole body fat-free mass || id:ukb-b-13354	IDP dMRI TBSS ISOVF External capsule L || id:ubm-a-613	MR Egger	1.98668	1	0.158688
ubm-a-613	ukb-b-13354	Whole body fat-free mass || id:ukb-b-13354	IDP dMRI TBSS ISOVF External capsule L || id:ubm-a-613	Inverse variance weighted	3.40797	2	0.181957
ubm-a-141	ukb-b-13354	Whole body fat-free mass || id:ukb-b-13354	IDP T1 FAST ROIs L cerebellum VI || id:ubm-a-141	Inverse variance weighted	16.9421	1	3.85377e-05
ubm-a-230	ukb-b-13354	Whole body fat-free mass || id:ukb-b-13354	IDP dMRI TBSS FA Cingulum cingulate gyrus R || id:ubm-a-230	MR Egger	8.50661	1	0.00353858
ubm-a-230	ukb-b-13354	Whole body fat-free mass || id:ukb-b-13354	IDP dMRI TBSS FA Cingulum cingulate gyrus R || id:ubm-a-230	Inverse variance weighted	14.9	2	0.000581453
ubm-a-2649	ukb-b-13354	Whole body fat-free mass || id:ukb-b-13354	IDP SWI T2star left thalamus plus IDP SWI T2star right thalamus || id:ubm-a-2649	MR Egger	0.0159676	1	0.899444
ubm-a-2649	ukb-b-13354	Whole body fat-free mass || id:ukb-b-13354	IDP SWI T2star left thalamus plus IDP SWI T2star right thalamus || id:ubm-a-2649	Inverse variance weighted	2.83207	2	0.242674
ubm-a-2734	ukb-b-13354	Whole body fat-free mass || id:ukb-b-13354	DKTatlas lh postcentral area || id:ubm-a-2734	MR Egger	14.2868	1	0.000156965
ubm-a-2734	ukb-b-13354	Whole body fat-free mass || id:ukb-b-13354	DKTatlas lh postcentral area || id:ubm-a-2734	Inverse variance weighted	15.5218	2	0.000426077
ubm-a-285	ukb-b-13354	Whole body fat-free mass || id:ukb-b-13354	IDP dMRI TBSS MD Superior longitudinal fasciculus L || id:ubm-a-285	MR Egger	1.70938	1	0.191066
ubm-a-285	ukb-b-13354	Whole body fat-free mass || id:ukb-b-13354	IDP dMRI TBSS MD Superior longitudinal fasciculus L || id:ubm-a-285	Inverse variance weighted	7.13662	2	0.0282034
ubm-a-410	ukb-b-13354	Whole body fat-free mass || id:ukb-b-13354	IDP dMRI TBSS L2 Anterior corona radiata R || id:ubm-a-410	Inverse variance weighted	7.25912	1	0.0070542
ubm-a-811	ukb-b-13354	Whole body fat-free mass || id:ukb-b-13354	IDP dMRI ProbtrackX ICVF slf l || id:ubm-a-811	MR Egger	8.16101	1	0.00428006
ubm-a-811	ukb-b-13354	Whole body fat-free mass || id:ukb-b-13354	IDP dMRI ProbtrackX ICVF slf l || id:ubm-a-811	Inverse variance weighted	8.57261	2	0.0137557
ubm-a-494	ukb-b-13354	Whole body fat-free mass || id:ukb-b-13354	IDP dMRI TBSS ICVF Inferior cerebellar peduncle R || id:ubm-a-494	MR Egger	3.33433	2	0.188781
ubm-a-494	ukb-b-13354	Whole body fat-free mass || id:ukb-b-13354	IDP dMRI TBSS ICVF Inferior cerebellar peduncle R || id:ubm-a-494	Inverse variance weighted	6.24904	3	0.100103
ubm-a-668	ukb-b-13354	Whole body fat-free mass || id:ukb-b-13354	IDP dMRI ProbtrackX MD ifo r || id:ubm-a-668	MR Egger	0.648436	1	0.420673
ubm-a-668	ukb-b-13354	Whole body fat-free mass || id:ukb-b-13354	IDP dMRI ProbtrackX MD ifo r || id:ubm-a-668	Inverse variance weighted	7.03358	2	0.0296945
ubm-a-677	ukb-b-13354	Whole body fat-free mass || id:ukb-b-13354	IDP dMRI ProbtrackX MD slf r || id:ubm-a-677	Inverse variance weighted	7.08649	1	0.00776672
ubm-a-722	ukb-b-13354	Whole body fat-free mass || id:ukb-b-13354	IDP dMRI ProbtrackX L1 ifo r || id:ubm-a-722	Inverse variance weighted	1.20828	1	0.271673
ubm-a-748	ukb-b-13354	Whole body fat-free mass || id:ukb-b-13354	IDP dMRI ProbtrackX L2 ifo l || id:ubm-a-748	Inverse variance weighted	7.02676	1	0.00803007
ubm-a-147	ukb-b-13354	Whole body fat-free mass || id:ukb-b-13354	IDP T1 FAST ROIs L cerebellum crus II || id:ubm-a-147	MR Egger	0.0232709	1	0.878755
ubm-a-147	ukb-b-13354	Whole body fat-free mass || id:ukb-b-13354	IDP T1 FAST ROIs L cerebellum crus II || id:ubm-a-147	Inverse variance weighted	0.23045	2	0.891165
ubm-a-287	ukb-b-13354	Whole body fat-free mass || id:ukb-b-13354	IDP dMRI TBSS MD Superior fronto-occipital fasciculus L || id:ubm-a-287	Inverse variance weighted	8.23665	1	0.00410527
ubm-a-3142	ukb-b-13354	Whole body fat-free mass || id:ukb-b-13354	netmat ICA 09Aug2017 002 || id:ubm-a-3142	MR Egger	6.17379	1	0.0129656
ubm-a-3142	ukb-b-13354	Whole body fat-free mass || id:ukb-b-13354	netmat ICA 09Aug2017 002 || id:ubm-a-3142	Inverse variance weighted	12.0561	2	0.00241017
ubm-a-424	ukb-b-13354	Whole body fat-free mass || id:ukb-b-13354	IDP dMRI TBSS L2 Cingulum hippocampus R || id:ubm-a-424	MR Egger	3.23366	1	0.0721392
ubm-a-424	ukb-b-13354	Whole body fat-free mass || id:ukb-b-13354	IDP dMRI TBSS L2 Cingulum hippocampus R || id:ubm-a-424	Inverse variance weighted	7.3951	2	0.0247841
ubm-a-564	ukb-b-13354	Whole body fat-free mass || id:ukb-b-13354	IDP dMRI TBSS OD External capsule R || id:ubm-a-564	Inverse variance weighted	10.2566	1	0.00136194
ubm-a-793	ukb-b-13354	Whole body fat-free mass || id:ukb-b-13354	IDP dMRI ProbtrackX ICVF atr r || id:ubm-a-793	MR Egger	8.49178	2	0.0143229
ubm-a-793	ukb-b-13354	Whole body fat-free mass || id:ukb-b-13354	IDP dMRI ProbtrackX ICVF atr r || id:ubm-a-793	Inverse variance weighted	14.9345	3	0.00187349
ubm-a-929	ukb-b-13354	Whole body fat-free mass || id:ukb-b-13354	NODEamps100 0038 || id:ubm-a-929	MR Egger	7.9198	1	0.00488967
ubm-a-929	ukb-b-13354	Whole body fat-free mass || id:ukb-b-13354	NODEamps100 0038 || id:ubm-a-929	Inverse variance weighted	17.5668	2	0.000153255
ubm-a-1543	ukb-b-13354	Whole body fat-free mass || id:ukb-b-13354	NET100 0387 || id:ubm-a-1543	Inverse variance weighted	4.8386	1	0.0278294
ubm-a-271	ukb-b-13354	Whole body fat-free mass || id:ukb-b-13354	IDP dMRI TBSS MD Posterior corona radiata L || id:ubm-a-271	Inverse variance weighted	5.62844	1	0.0176714
ubm-a-2737	ukb-b-13354	Whole body fat-free mass || id:ukb-b-13354	DKTatlas lh precuneus area || id:ubm-a-2737	MR Egger	1.1098	1	0.292126
ubm-a-2737	ukb-b-13354	Whole body fat-free mass || id:ukb-b-13354	DKTatlas lh precuneus area || id:ubm-a-2737	Inverse variance weighted	1.72101	2	0.422948
ubm-a-561	ukb-b-13354	Whole body fat-free mass || id:ukb-b-13354	IDP dMRI TBSS OD Posterior thalamic radiation L || id:ubm-a-561	MR Egger	0.637815	1	0.424503
ubm-a-561	ukb-b-13354	Whole body fat-free mass || id:ukb-b-13354	IDP dMRI TBSS OD Posterior thalamic radiation L || id:ubm-a-561	Inverse variance weighted	1.13589	2	0.566689
ubm-a-629	ukb-b-13354	Whole body fat-free mass || id:ukb-b-13354	IDP dMRI ProbtrackX FA ar r || id:ubm-a-629	Inverse variance weighted	0.748389	1	0.386987
ubm-a-742	ukb-b-13354	Whole body fat-free mass || id:ukb-b-13354	IDP dMRI ProbtrackX L2 cgh l || id:ubm-a-742	Inverse variance weighted	0.415812	1	0.519034
ubm-a-804	ukb-b-13354	Whole body fat-free mass || id:ukb-b-13354	IDP dMRI ProbtrackX ICVF ilf l || id:ubm-a-804	MR Egger	8.5135	2	0.0141683
ubm-a-804	ukb-b-13354	Whole body fat-free mass || id:ukb-b-13354	IDP dMRI ProbtrackX ICVF ilf l || id:ubm-a-804	Inverse variance weighted	8.68329	3	0.0338121
ubm-a-477	ukb-b-13354	Whole body fat-free mass || id:ukb-b-13354	IDP dMRI TBSS L3 Superior longitudinal fasciculus L || id:ubm-a-477	Inverse variance weighted	7.11225	1	0.00765588
ubm-a-667	ukb-b-13354	Whole body fat-free mass || id:ukb-b-13354	IDP dMRI ProbtrackX MD ifo l || id:ubm-a-667	MR Egger	0.0233209	1	0.878626
ubm-a-667	ukb-b-13354	Whole body fat-free mass || id:ukb-b-13354	IDP dMRI ProbtrackX MD ifo l || id:ubm-a-667	Inverse variance weighted	6.99045	2	0.0303419
ubm-a-791	ukb-b-13354	Whole body fat-free mass || id:ukb-b-13354	IDP dMRI ProbtrackX ICVF ar r || id:ubm-a-791	MR Egger	7.92512	1	0.00487531
ubm-a-791	ukb-b-13354	Whole body fat-free mass || id:ukb-b-13354	IDP dMRI ProbtrackX ICVF ar r || id:ubm-a-791	Inverse variance weighted	10.033	2	0.00662755
ubm-a-792	ukb-b-13354	Whole body fat-free mass || id:ukb-b-13354	IDP dMRI ProbtrackX ICVF atr l || id:ubm-a-792	MR Egger	6.70055	1	0.00963834
ubm-a-792	ukb-b-13354	Whole body fat-free mass || id:ukb-b-13354	IDP dMRI ProbtrackX ICVF atr l || id:ubm-a-792	Inverse variance weighted	7.89752	2	0.0192786
ubm-a-930	ukb-b-13354	Whole body fat-free mass || id:ukb-b-13354	NODEamps100 0039 || id:ubm-a-930	Inverse variance weighted	0.9117	1	0.339664
ubm-a-131	ukb-b-13354	Whole body fat-free mass || id:ukb-b-13354	IDP T1 FAST ROIs R hippocampus || id:ubm-a-131	MR Egger	8.28945	1	0.0039876
ubm-a-131	ukb-b-13354	Whole body fat-free mass || id:ukb-b-13354	IDP T1 FAST ROIs R hippocampus || id:ubm-a-131	Inverse variance weighted	18.6022	2	9.13224e-05
ubm-a-731	ukb-b-13354	Whole body fat-free mass || id:ukb-b-13354	IDP dMRI ProbtrackX L1 slf r || id:ubm-a-731	Inverse variance weighted	2.62279	1	0.105339
ubm-a-9	ukb-b-13354	Whole body fat-free mass || id:ukb-b-13354	IDP T1 SIENAX brain-normalised volume || id:ubm-a-9	Inverse variance weighted	0.00983149	1	0.921016
ubm-a-226	ukb-b-13354	Whole body fat-free mass || id:ukb-b-13354	IDP dMRI TBSS FA Sagittal stratum R || id:ubm-a-226	Inverse variance weighted	4.86151	1	0.0274623
ubm-a-274	ukb-b-13354	Whole body fat-free mass || id:ukb-b-13354	IDP dMRI TBSS MD Sagittal stratum R || id:ubm-a-274	Inverse variance weighted	7.10691	1	0.00767875
ubm-a-723	ukb-b-13354	Whole body fat-free mass || id:ukb-b-13354	IDP dMRI ProbtrackX L1 ilf l || id:ubm-a-723	MR Egger	6.91636	2	0.0314871
ubm-a-723	ukb-b-13354	Whole body fat-free mass || id:ukb-b-13354	IDP dMRI ProbtrackX L1 ilf l || id:ubm-a-723	Inverse variance weighted	20.3406	3	0.00014427
ubm-a-125	ukb-b-13354	Whole body fat-free mass || id:ukb-b-13354	IDP T1 FAST ROIs R caudate || id:ubm-a-125	Inverse variance weighted	0.122413	1	0.726432
ubm-a-130	ukb-b-13354	Whole body fat-free mass || id:ukb-b-13354	IDP T1 FAST ROIs L hippocampus || id:ubm-a-130	MR Egger	0.112837	1	0.736937
ubm-a-130	ukb-b-13354	Whole body fat-free mass || id:ukb-b-13354	IDP T1 FAST ROIs L hippocampus || id:ubm-a-130	Inverse variance weighted	2.22808	2	0.328231
ubm-a-265	ukb-b-13354	Whole body fat-free mass || id:ukb-b-13354	IDP dMRI TBSS MD Retrolenticular part of internal capsule L || id:ubm-a-265	Inverse variance weighted	5.80383	1	0.0159913
ubm-a-266	ukb-b-13354	Whole body fat-free mass || id:ukb-b-13354	IDP dMRI TBSS MD Anterior corona radiata R || id:ubm-a-266	Inverse variance weighted	7.27373	1	0.00699704
ubm-a-281	ukb-b-13354	Whole body fat-free mass || id:ukb-b-13354	IDP dMRI TBSS MD Cingulum hippocampus L || id:ubm-a-281	Inverse variance weighted	6.81118	1	0.00905891
ubm-a-272	ukb-b-13354	Whole body fat-free mass || id:ukb-b-13354	IDP dMRI TBSS MD Posterior thalamic radiation R || id:ubm-a-272	Inverse variance weighted	5.64519	1	0.0175033
ubm-a-2840	ukb-b-13354	Whole body fat-free mass || id:ukb-b-13354	DKTatlas rh postcentral area || id:ubm-a-2840	Inverse variance weighted	7.44927	1	0.00634621
ubm-a-840	ukb-b-13354	Whole body fat-free mass || id:ukb-b-13354	IDP dMRI ProbtrackX OD str l || id:ubm-a-840	MR Egger	1.40436	1	0.235994
ubm-a-840	ukb-b-13354	Whole body fat-free mass || id:ukb-b-13354	IDP dMRI ProbtrackX OD str l || id:ubm-a-840	Inverse variance weighted	2.64433	2	0.266558
ubm-a-873	ukb-b-13354	Whole body fat-free mass || id:ukb-b-13354	NODEamps25 0003 || id:ubm-a-873	Inverse variance weighted	4.68362	1	0.0304514
ubm-a-2650	ukb-b-13354	Whole body fat-free mass || id:ukb-b-13354	IDP SWI T2star left caudate plus IDP SWI T2star right caudate || id:ubm-a-2650	MR Egger	3.16372	4	0.53081
ubm-a-2650	ukb-b-13354	Whole body fat-free mass || id:ukb-b-13354	IDP SWI T2star left caudate plus IDP SWI T2star right caudate || id:ubm-a-2650	Inverse variance weighted	4.62005	5	0.463983
ubm-a-440	ukb-b-13354	Whole body fat-free mass || id:ukb-b-13354	IDP dMRI TBSS L3 Splenium of corpus callosum || id:ubm-a-440	Inverse variance weighted	3.85855	1	0.0494931
ubm-a-473	ukb-b-13354	Whole body fat-free mass || id:ukb-b-13354	IDP dMRI TBSS L3 Cingulum hippocampus L || id:ubm-a-473	MR Egger	7.22975	1	0.00717053
ubm-a-473	ukb-b-13354	Whole body fat-free mass || id:ukb-b-13354	IDP dMRI TBSS L3 Cingulum hippocampus L || id:ubm-a-473	Inverse variance weighted	8.42895	2	0.0147801
ubm-a-681	ukb-b-13354	Whole body fat-free mass || id:ukb-b-13354	IDP dMRI ProbtrackX MD unc r || id:ubm-a-681	Inverse variance weighted	7.33816	1	0.00675058
ubm-a-882	ukb-b-13354	Whole body fat-free mass || id:ukb-b-13354	NODEamps25 0012 || id:ubm-a-882	Inverse variance weighted	1.0505	1	0.305391
ubm-a-2863	ukb-b-13354	Whole body fat-free mass || id:ukb-b-13354	a2009s rh G cuneus area || id:ubm-a-2863	Inverse variance weighted	0.724941	1	0.394528
ubm-a-3	ukb-b-13354	Whole body fat-free mass || id:ukb-b-13354	IDP T1 SIENAX CSF normalised volume || id:ubm-a-3	MR Egger	5.46661	2	0.065004
ubm-a-3	ukb-b-13354	Whole body fat-free mass || id:ukb-b-13354	IDP T1 SIENAX CSF normalised volume || id:ubm-a-3	Inverse variance weighted	5.58046	3	0.133905
ubm-a-327	ukb-b-13354	Whole body fat-free mass || id:ukb-b-13354	IDP dMRI TBSS MO Cingulum cingulate gyrus L || id:ubm-a-327	Inverse variance weighted	9.77792	1	0.0017662
ubm-a-468	ukb-b-13354	Whole body fat-free mass || id:ukb-b-13354	IDP dMRI TBSS L3 External capsule R || id:ubm-a-468	Inverse variance weighted	6.31659	1	0.0119613
ubm-a-168	ukb-b-13354	Whole body fat-free mass || id:ukb-b-13354	IDP SWI T2star left caudate || id:ubm-a-168	MR Egger	6.42316	3	0.0927425
ubm-a-168	ukb-b-13354	Whole body fat-free mass || id:ukb-b-13354	IDP SWI T2star left caudate || id:ubm-a-168	Inverse variance weighted	8.68408	4	0.0694998
ubm-a-209	ukb-b-13354	Whole body fat-free mass || id:ukb-b-13354	IDP dMRI TBSS FA Superior cerebellar peduncle L || id:ubm-a-209	Inverse variance weighted	1.06198	1	0.302764
ubm-a-2666	ukb-b-13354	Whole body fat-free mass || id:ukb-b-13354	volume Brain-Stem || id:ubm-a-2666	MR Egger	9.14734	1	0.0024908
ubm-a-2666	ukb-b-13354	Whole body fat-free mass || id:ukb-b-13354	volume Brain-Stem || id:ubm-a-2666	Inverse variance weighted	10.1103	2	0.00637653
ubm-a-857	ukb-b-13354	Whole body fat-free mass || id:ukb-b-13354	IDP dMRI ProbtrackX ISOVF ifo r || id:ubm-a-857	Inverse variance weighted	0.0257127	1	0.872604
ubm-a-267	ukb-b-13354	Whole body fat-free mass || id:ukb-b-13354	IDP dMRI TBSS MD Anterior corona radiata L || id:ubm-a-267	Inverse variance weighted	7.16763	1	0.00742309
ubm-a-2852	ukb-b-13354	Whole body fat-free mass || id:ukb-b-13354	DKTatlas rh WhiteSurfArea area || id:ubm-a-2852	Inverse variance weighted	7.52608	1	0.00608122
ubm-a-467	ukb-b-13354	Whole body fat-free mass || id:ukb-b-13354	IDP dMRI TBSS L3 Sagittal stratum L || id:ubm-a-467	Inverse variance weighted	6.76512	1	0.00929567
ubm-a-628	ukb-b-13354	Whole body fat-free mass || id:ukb-b-13354	IDP dMRI ProbtrackX FA ar l || id:ubm-a-628	Inverse variance weighted	0.0299723	1	0.862553
ubm-a-758	ukb-b-13354	Whole body fat-free mass || id:ukb-b-13354	IDP dMRI ProbtrackX L2 slf r || id:ubm-a-758	Inverse variance weighted	7.1312	1	0.00757539
ubm-a-865	ukb-b-13354	Whole body fat-free mass || id:ukb-b-13354	IDP dMRI ProbtrackX ISOVF slf l || id:ubm-a-865	MR Egger	9.91264	3	0.0193235
ubm-a-865	ukb-b-13354	Whole body fat-free mass || id:ukb-b-13354	IDP dMRI ProbtrackX ISOVF slf l || id:ubm-a-865	Inverse variance weighted	10.0272	4	0.0399724
ubm-a-224	ukb-b-13354	Whole body fat-free mass || id:ukb-b-13354	IDP dMRI TBSS FA Posterior thalamic radiation R || id:ubm-a-224	Inverse variance weighted	5.72569	1	0.0167185
ubm-a-246	ukb-b-13354	Whole body fat-free mass || id:ukb-b-13354	IDP dMRI TBSS MD Genu of corpus callosum || id:ubm-a-246	Inverse variance weighted	0.051577	1	0.820342
ubm-a-448	ukb-b-13354	Whole body fat-free mass || id:ukb-b-13354	IDP dMRI TBSS L3 Superior cerebellar peduncle R || id:ubm-a-448	Inverse variance weighted	1.27545	1	0.258746
ubm-a-481	ukb-b-13354	Whole body fat-free mass || id:ukb-b-13354	IDP dMRI TBSS L3 Uncinate fasciculus L || id:ubm-a-481	MR Egger	3.48119	1	0.0620702
ubm-a-481	ukb-b-13354	Whole body fat-free mass || id:ukb-b-13354	IDP dMRI TBSS L3 Uncinate fasciculus L || id:ubm-a-481	Inverse variance weighted	3.52574	2	0.171552
ubm-a-484	ukb-b-13354	Whole body fat-free mass || id:ukb-b-13354	IDP dMRI TBSS ICVF Middle cerebellar peduncle || id:ubm-a-484	MR Egger	8.51067	3	0.0365566
ubm-a-484	ukb-b-13354	Whole body fat-free mass || id:ukb-b-13354	IDP dMRI TBSS ICVF Middle cerebellar peduncle || id:ubm-a-484	Inverse variance weighted	8.5245	4	0.0741482
ubm-a-807	ukb-b-13354	Whole body fat-free mass || id:ukb-b-13354	IDP dMRI ProbtrackX ICVF ml l || id:ubm-a-807	Inverse variance weighted	1.30833	1	0.252697
ubm-a-276	ukb-b-13354	Whole body fat-free mass || id:ukb-b-13354	IDP dMRI TBSS MD External capsule R || id:ubm-a-276	Inverse variance weighted	5.74497	1	0.016536
ubm-a-502	ukb-b-13354	Whole body fat-free mass || id:ukb-b-13354	IDP dMRI TBSS ICVF Posterior limb of internal capsule R || id:ubm-a-502	MR Egger	6.23079	1	0.0125548
ubm-a-502	ukb-b-13354	Whole body fat-free mass || id:ukb-b-13354	IDP dMRI TBSS ICVF Posterior limb of internal capsule R || id:ubm-a-502	Inverse variance weighted	7.31623	2	0.0257811
ubm-a-503	ukb-b-13354	Whole body fat-free mass || id:ukb-b-13354	IDP dMRI TBSS ICVF Posterior limb of internal capsule L || id:ubm-a-503	MR Egger	6.80895	1	0.00907023
ubm-a-503	ukb-b-13354	Whole body fat-free mass || id:ukb-b-13354	IDP dMRI TBSS ICVF Posterior limb of internal capsule L || id:ubm-a-503	Inverse variance weighted	8.26209	2	0.0160661
ubm-a-642	ukb-b-13354	Whole body fat-free mass || id:ukb-b-13354	IDP dMRI ProbtrackX FA ilf l || id:ubm-a-642	MR Egger	0.429674	1	0.512149
ubm-a-642	ukb-b-13354	Whole body fat-free mass || id:ukb-b-13354	IDP dMRI ProbtrackX FA ilf l || id:ubm-a-642	Inverse variance weighted	7.26067	2	0.0265073
ubm-a-660	ukb-b-13354	Whole body fat-free mass || id:ukb-b-13354	IDP dMRI ProbtrackX MD cgc r || id:ubm-a-660	MR Egger	0.420442	1	0.516716
ubm-a-660	ukb-b-13354	Whole body fat-free mass || id:ukb-b-13354	IDP dMRI ProbtrackX MD cgc r || id:ubm-a-660	Inverse variance weighted	6.91998	2	0.03143
ubm-a-1965	ukb-b-13354	Whole body fat-free mass || id:ukb-b-13354	NET100 0809 || id:ubm-a-1965	Inverse variance weighted	8.25532e-05	1	0.992751
ubm-a-278	ukb-b-13354	Whole body fat-free mass || id:ukb-b-13354	IDP dMRI TBSS MD Cingulum cingulate gyrus R || id:ubm-a-278	MR Egger	0.331466	1	0.564797
ubm-a-278	ukb-b-13354	Whole body fat-free mass || id:ukb-b-13354	IDP dMRI TBSS MD Cingulum cingulate gyrus R || id:ubm-a-278	Inverse variance weighted	7.13688	2	0.0281998
ubm-a-498	ukb-b-13354	Whole body fat-free mass || id:ukb-b-13354	IDP dMRI TBSS ICVF Cerebral peduncle R || id:ubm-a-498	MR Egger	4.72778	4	0.316386
ubm-a-498	ukb-b-13354	Whole body fat-free mass || id:ukb-b-13354	IDP dMRI TBSS ICVF Cerebral peduncle R || id:ubm-a-498	Inverse variance weighted	13.444	5	0.0195551
ubm-a-918	ukb-b-13354	Whole body fat-free mass || id:ukb-b-13354	NODEamps100 0027 || id:ubm-a-918	Inverse variance weighted	2.01148	1	0.156113
ubm-a-1620	ukb-b-13354	Whole body fat-free mass || id:ukb-b-13354	NET100 0464 || id:ubm-a-1620	MR Egger	0.492915	1	0.48263
ubm-a-1620	ukb-b-13354	Whole body fat-free mass || id:ukb-b-13354	NET100 0464 || id:ubm-a-1620	Inverse variance weighted	3.56717	2	0.168034
ubm-a-173	ukb-b-13354	Whole body fat-free mass || id:ukb-b-13354	IDP SWI T2star right pallidum || id:ubm-a-173	MR Egger	8.43182	6	0.208142
ubm-a-173	ukb-b-13354	Whole body fat-free mass || id:ukb-b-13354	IDP SWI T2star right pallidum || id:ubm-a-173	Inverse variance weighted	10.4275	7	0.165614
ubm-a-200	ukb-b-13354	Whole body fat-free mass || id:ukb-b-13354	IDP dMRI TBSS FA Splenium of corpus callosum || id:ubm-a-200	MR Egger	0.00435837	1	0.947364
ubm-a-200	ukb-b-13354	Whole body fat-free mass || id:ukb-b-13354	IDP dMRI TBSS FA Splenium of corpus callosum || id:ubm-a-200	Inverse variance weighted	11.7784	2	0.00276921
ubm-a-268	ukb-b-13354	Whole body fat-free mass || id:ukb-b-13354	IDP dMRI TBSS MD Superior corona radiata R || id:ubm-a-268	Inverse variance weighted	7.27191	1	0.00700412
ubm-a-541	ukb-b-13354	Whole body fat-free mass || id:ukb-b-13354	IDP dMRI TBSS OD Medial lemniscus L || id:ubm-a-541	Inverse variance weighted	1.27759	1	0.258347
ubm-a-774	ukb-b-13354	Whole body fat-free mass || id:ukb-b-13354	IDP dMRI ProbtrackX L3 fmi || id:ubm-a-774	MR Egger	8.14187	1	0.00432545
ubm-a-774	ukb-b-13354	Whole body fat-free mass || id:ukb-b-13354	IDP dMRI ProbtrackX L3 fmi || id:ubm-a-774	Inverse variance weighted	8.69529	2	0.0129372
ubm-a-893	ukb-b-13354	Whole body fat-free mass || id:ukb-b-13354	NODEamps100 0002 || id:ubm-a-893	Inverse variance weighted	0.882354	1	0.347558
ubm-a-289	ukb-b-13354	Whole body fat-free mass || id:ukb-b-13354	IDP dMRI TBSS MD Uncinate fasciculus L || id:ubm-a-289	Inverse variance weighted	0.811621	1	0.367641
ubm-a-400	ukb-b-13354	Whole body fat-free mass || id:ukb-b-13354	IDP dMRI TBSS L2 Superior cerebellar peduncle R || id:ubm-a-400	Inverse variance weighted	1.3204	1	0.25052
ubm-a-750	ukb-b-13354	Whole body fat-free mass || id:ukb-b-13354	IDP dMRI ProbtrackX L2 ilf l || id:ubm-a-750	Inverse variance weighted	6.98945	1	0.00819914
ubm-a-802	ukb-b-13354	Whole body fat-free mass || id:ukb-b-13354	IDP dMRI ProbtrackX ICVF ifo l || id:ubm-a-802	MR Egger	8.19034	1	0.00421141
ubm-a-802	ukb-b-13354	Whole body fat-free mass || id:ukb-b-13354	IDP dMRI ProbtrackX ICVF ifo l || id:ubm-a-802	Inverse variance weighted	8.46386	2	0.0145243
ubm-a-910	ukb-b-13354	Whole body fat-free mass || id:ukb-b-13354	NODEamps100 0019 || id:ubm-a-910	Inverse variance weighted	0.0665806	1	0.796382
ubm-a-135	ukb-b-13354	Whole body fat-free mass || id:ukb-b-13354	IDP T1 FAST ROIs R ventral striatum || id:ubm-a-135	MR Egger	10.6552	1	0.00109762
ubm-a-135	ukb-b-13354	Whole body fat-free mass || id:ukb-b-13354	IDP T1 FAST ROIs R ventral striatum || id:ubm-a-135	Inverse variance weighted	12.8816	2	0.00159514
ubm-a-264	ukb-b-13354	Whole body fat-free mass || id:ukb-b-13354	IDP dMRI TBSS MD Retrolenticular part of internal capsule R || id:ubm-a-264	Inverse variance weighted	5.79894	1	0.0160359
ubm-a-3041	ukb-b-13354	Whole body fat-free mass || id:ukb-b-13354	DKTatlas rh lateraloccipital thickness || id:ubm-a-3041	Inverse variance weighted	4.53058	1	0.0332944
ubm-a-2019	ukb-b-13354	Whole body fat-free mass || id:ukb-b-13354	NET100 0863 || id:ubm-a-2019	Inverse variance weighted	0.0481779	1	0.826265
ubm-a-357	ukb-b-13354	Whole body fat-free mass || id:ukb-b-13354	IDP dMRI TBSS L1 Anterior limb of internal capsule L || id:ubm-a-357	Inverse variance weighted	3.91386	1	0.0478895
ubm-a-517	ukb-b-13354	Whole body fat-free mass || id:ukb-b-13354	IDP dMRI TBSS ICVF External capsule L || id:ubm-a-517	MR Egger	0.241264	1	0.623295
ubm-a-517	ukb-b-13354	Whole body fat-free mass || id:ukb-b-13354	IDP dMRI TBSS ICVF External capsule L || id:ubm-a-517	Inverse variance weighted	8.27358	2	0.015974
ubm-a-641	ukb-b-13354	Whole body fat-free mass || id:ukb-b-13354	IDP dMRI ProbtrackX FA ifo r || id:ubm-a-641	Inverse variance weighted	6.8198	1	0.00901528
ubm-a-146	ukb-b-13354	Whole body fat-free mass || id:ukb-b-13354	IDP T1 FAST ROIs R cerebellum crus I || id:ubm-a-146	MR Egger	3.65362	1	0.0559474
ubm-a-146	ukb-b-13354	Whole body fat-free mass || id:ukb-b-13354	IDP T1 FAST ROIs R cerebellum crus I || id:ubm-a-146	Inverse variance weighted	8.16818	2	0.0168384
ubm-a-2667	ukb-b-13354	Whole body fat-free mass || id:ukb-b-13354	volume Left-Hippocampus || id:ubm-a-2667	Inverse variance weighted	10.6719	1	0.00108776
ubm-a-300	ukb-b-13354	Whole body fat-free mass || id:ukb-b-13354	IDP dMRI TBSS MO Medial lemniscus R || id:ubm-a-300	Inverse variance weighted	1.57335	1	0.209722
ubm-a-466	ukb-b-13354	Whole body fat-free mass || id:ukb-b-13354	IDP dMRI TBSS L3 Sagittal stratum R || id:ubm-a-466	MR Egger	0.913077	1	0.339299
ubm-a-466	ukb-b-13354	Whole body fat-free mass || id:ukb-b-13354	IDP dMRI TBSS L3 Sagittal stratum R || id:ubm-a-466	Inverse variance weighted	14.2376	2	0.000809719
ubm-a-666	ukb-b-13354	Whole body fat-free mass || id:ukb-b-13354	IDP dMRI ProbtrackX MD fmi || id:ubm-a-666	Inverse variance weighted	7.17758	1	0.007382
ubm-a-676	ukb-b-13354	Whole body fat-free mass || id:ukb-b-13354	IDP dMRI ProbtrackX MD slf l || id:ubm-a-676	Inverse variance weighted	7.24618	1	0.00710521
ubm-a-724	ukb-b-13354	Whole body fat-free mass || id:ukb-b-13354	IDP dMRI ProbtrackX L1 ilf r || id:ubm-a-724	Inverse variance weighted	1.13939	1	0.285782
ubm-a-795	ukb-b-13354	Whole body fat-free mass || id:ukb-b-13354	IDP dMRI ProbtrackX ICVF cgc r || id:ubm-a-795	Inverse variance weighted	8.17736	1	0.00424164
ubm-a-924	ukb-b-13354	Whole body fat-free mass || id:ukb-b-13354	NODEamps100 0033 || id:ubm-a-924	Inverse variance weighted	0.556883	1	0.455519
ubm-a-165	ukb-b-13354	Whole body fat-free mass || id:ukb-b-13354	IDP T2 FLAIR BIANCA WMH volume || id:ubm-a-165	MR Egger	3.29965	1	0.0692946
ubm-a-165	ukb-b-13354	Whole body fat-free mass || id:ukb-b-13354	IDP T2 FLAIR BIANCA WMH volume || id:ubm-a-165	Inverse variance weighted	9.9541	2	0.00689436
ubm-a-2842	ukb-b-13354	Whole body fat-free mass || id:ukb-b-13354	DKTatlas rh precentral area || id:ubm-a-2842	Inverse variance weighted	2.81842	1	0.0931884
ubm-a-363	ukb-b-13354	Whole body fat-free mass || id:ukb-b-13354	IDP dMRI TBSS L1 Anterior corona radiata L || id:ubm-a-363	Inverse variance weighted	7.25498	1	0.00707047
ubm-a-521	ukb-b-13354	Whole body fat-free mass || id:ukb-b-13354	IDP dMRI TBSS ICVF Cingulum hippocampus L || id:ubm-a-521	MR Egger	10.1725	2	0.00618115
ubm-a-521	ukb-b-13354	Whole body fat-free mass || id:ukb-b-13354	IDP dMRI TBSS ICVF Cingulum hippocampus L || id:ubm-a-521	Inverse variance weighted	10.1762	3	0.0171262
ubm-a-805	ukb-b-13354	Whole body fat-free mass || id:ukb-b-13354	IDP dMRI ProbtrackX ICVF ilf r || id:ubm-a-805	MR Egger	3.80331	1	0.0511513
ubm-a-805	ukb-b-13354	Whole body fat-free mass || id:ukb-b-13354	IDP dMRI ProbtrackX ICVF ilf r || id:ubm-a-805	Inverse variance weighted	6.90904	2	0.0316025
ubm-a-1032	ukb-b-13354	Whole body fat-free mass || id:ukb-b-13354	NET25 0086 || id:ubm-a-1032	Inverse variance weighted	1.0497	1	0.305577
ubm-a-161	ukb-b-13354	Whole body fat-free mass || id:ukb-b-13354	IDP T1 FAST ROIs R cerebellum IX || id:ubm-a-161	Inverse variance weighted	0.110723	1	0.739322
ubm-a-225	ukb-b-13354	Whole body fat-free mass || id:ukb-b-13354	IDP dMRI TBSS FA Posterior thalamic radiation L || id:ubm-a-225	Inverse variance weighted	5.63903	1	0.017565
ubm-a-372	ukb-b-13354	Whole body fat-free mass || id:ukb-b-13354	IDP dMRI TBSS L1 External capsule R || id:ubm-a-372	Inverse variance weighted	4.6508	1	0.0310391
ubm-a-465	ukb-b-13354	Whole body fat-free mass || id:ukb-b-13354	IDP dMRI TBSS L3 Posterior thalamic radiation L || id:ubm-a-465	Inverse variance weighted	7.01258	1	0.0080939
ubm-a-639	ukb-b-13354	Whole body fat-free mass || id:ukb-b-13354	IDP dMRI ProbtrackX FA fmi || id:ubm-a-639	MR Egger	6.94564	1	0.00840239
ubm-a-639	ukb-b-13354	Whole body fat-free mass || id:ukb-b-13354	IDP dMRI ProbtrackX FA fmi || id:ubm-a-639	Inverse variance weighted	8.47527	2	0.0144417
ubm-a-721	ukb-b-13354	Whole body fat-free mass || id:ukb-b-13354	IDP dMRI ProbtrackX L1 ifo l || id:ubm-a-721	Inverse variance weighted	7.04257	1	0.00795949
ubm-a-796	ukb-b-13354	Whole body fat-free mass || id:ukb-b-13354	IDP dMRI ProbtrackX ICVF cgh l || id:ubm-a-796	MR Egger	6.52486	1	0.0106377
ubm-a-796	ukb-b-13354	Whole body fat-free mass || id:ukb-b-13354	IDP dMRI ProbtrackX ICVF cgh l || id:ubm-a-796	Inverse variance weighted	7.83039	2	0.0199367
ubm-a-809	ukb-b-13354	Whole body fat-free mass || id:ukb-b-13354	IDP dMRI ProbtrackX ICVF ptr l || id:ubm-a-809	MR Egger	7.77574	1	0.00529526
ubm-a-809	ukb-b-13354	Whole body fat-free mass || id:ukb-b-13354	IDP dMRI ProbtrackX ICVF ptr l || id:ubm-a-809	Inverse variance weighted	8.21935	2	0.0164131
ubm-a-886	ukb-b-13354	Whole body fat-free mass || id:ukb-b-13354	NODEamps25 0016 || id:ubm-a-886	Inverse variance weighted	2.72	1	0.0990982
ubm-a-160	ukb-b-13354	Whole body fat-free mass || id:ukb-b-13354	IDP T1 FAST ROIs V cerebellum IX || id:ubm-a-160	Inverse variance weighted	0.0534139	1	0.817226
ubm-a-269	ukb-b-13354	Whole body fat-free mass || id:ukb-b-13354	IDP dMRI TBSS MD Superior corona radiata L || id:ubm-a-269	Inverse variance weighted	7.26195	1	0.00704307
ubm-a-392	ukb-b-13354	Whole body fat-free mass || id:ukb-b-13354	IDP dMRI TBSS L2 Splenium of corpus callosum || id:ubm-a-392	MR Egger	0.247097	1	0.619126
ubm-a-392	ukb-b-13354	Whole body fat-free mass || id:ukb-b-13354	IDP dMRI TBSS L2 Splenium of corpus callosum || id:ubm-a-392	Inverse variance weighted	11.2948	2	0.00352667
ubm-a-412	ukb-b-13354	Whole body fat-free mass || id:ukb-b-13354	IDP dMRI TBSS L2 Superior corona radiata R || id:ubm-a-412	MR Egger	0.812394	1	0.367414
ubm-a-412	ukb-b-13354	Whole body fat-free mass || id:ukb-b-13354	IDP dMRI TBSS L2 Superior corona radiata R || id:ubm-a-412	Inverse variance weighted	19.1943	2	6.79204e-05
ubm-a-500	ukb-b-13354	Whole body fat-free mass || id:ukb-b-13354	IDP dMRI TBSS ICVF Anterior limb of internal capsule R || id:ubm-a-500	MR Egger	0.900351	2	0.637516
ubm-a-500	ukb-b-13354	Whole body fat-free mass || id:ukb-b-13354	IDP dMRI TBSS ICVF Anterior limb of internal capsule R || id:ubm-a-500	Inverse variance weighted	2.04893	3	0.562314
ubm-a-519	ukb-b-13354	Whole body fat-free mass || id:ukb-b-13354	IDP dMRI TBSS ICVF Cingulum cingulate gyrus L || id:ubm-a-519	Inverse variance weighted	8.36756	1	0.00381979
ubm-a-794	ukb-b-13354	Whole body fat-free mass || id:ukb-b-13354	IDP dMRI ProbtrackX ICVF cgc l || id:ubm-a-794	Inverse variance weighted	8.45197	1	0.00364648
ubm-a-2746	ukb-b-13354	Whole body fat-free mass || id:ukb-b-13354	DKTatlas lh WhiteSurfArea area || id:ubm-a-2746	Inverse variance weighted	0.0260612	1	0.871751
ubm-a-408	ukb-b-13354	Whole body fat-free mass || id:ukb-b-13354	IDP dMRI TBSS L2 Retrolenticular part of internal capsule R || id:ubm-a-408	Inverse variance weighted	7.40815	1	0.00649291
ubm-a-456	ukb-b-13354	Whole body fat-free mass || id:ukb-b-13354	IDP dMRI TBSS L3 Retrolenticular part of internal capsule R || id:ubm-a-456	Inverse variance weighted	5.80409	1	0.015989
ubm-a-800	ukb-b-13354	Whole body fat-free mass || id:ukb-b-13354	IDP dMRI ProbtrackX ICVF fma || id:ubm-a-800	MR Egger	2.13414	2	0.344014
ubm-a-800	ukb-b-13354	Whole body fat-free mass || id:ukb-b-13354	IDP dMRI ProbtrackX ICVF fma || id:ubm-a-800	Inverse variance weighted	6.47946	3	0.0904763
ubm-a-126	ukb-b-13354	Whole body fat-free mass || id:ukb-b-13354	IDP T1 FAST ROIs L putamen || id:ubm-a-126	Inverse variance weighted	3.22039	1	0.0727263
ubm-a-401	ukb-b-13354	Whole body fat-free mass || id:ukb-b-13354	IDP dMRI TBSS L2 Superior cerebellar peduncle L || id:ubm-a-401	Inverse variance weighted	1.24709	1	0.264109
ubm-a-640	ukb-b-13354	Whole body fat-free mass || id:ukb-b-13354	IDP dMRI ProbtrackX FA ifo l || id:ubm-a-640	Inverse variance weighted	5.73528	1	0.0166274
ubm-a-10	ukb-b-13354	Whole body fat-free mass || id:ukb-b-13354	IDP T1 SIENAX brain-unnormalised volume || id:ubm-a-10	Inverse variance weighted	0.00971812	1	0.921471
ubm-a-2652	ukb-b-13354	Whole body fat-free mass || id:ukb-b-13354	IDP SWI T2star left pallidum plus IDP SWI T2star right pallidum || id:ubm-a-2652	MR Egger	13.5458	6	0.0351423
ubm-a-2652	ukb-b-13354	Whole body fat-free mass || id:ukb-b-13354	IDP SWI T2star left pallidum plus IDP SWI T2star right pallidum || id:ubm-a-2652	Inverse variance weighted	18.0746	7	0.011638
ubm-a-419	ukb-b-13354	Whole body fat-free mass || id:ukb-b-13354	IDP dMRI TBSS L2 Sagittal stratum L || id:ubm-a-419	Inverse variance weighted	0.561968	1	0.453468
ubm-a-775	ukb-b-13354	Whole body fat-free mass || id:ukb-b-13354	IDP dMRI ProbtrackX L3 ifo l || id:ubm-a-775	Inverse variance weighted	7.04736	1	0.00793823
ubm-a-798	ukb-b-13354	Whole body fat-free mass || id:ukb-b-13354	IDP dMRI ProbtrackX ICVF cst l || id:ubm-a-798	MR Egger	7.83424	1	0.00512658
ubm-a-798	ukb-b-13354	Whole body fat-free mass || id:ukb-b-13354	IDP dMRI ProbtrackX ICVF cst l || id:ubm-a-798	Inverse variance weighted	10.3145	2	0.00575761
ubm-a-2533	ukb-b-13354	Whole body fat-free mass || id:ukb-b-13354	NET100 1377 || id:ubm-a-2533	Inverse variance weighted	4.92842	1	0.0264185
ubm-a-270	ukb-b-13354	Whole body fat-free mass || id:ukb-b-13354	IDP dMRI TBSS MD Posterior corona radiata R || id:ubm-a-270	Inverse variance weighted	7.01884	1	0.00806566
ubm-a-418	ukb-b-13354	Whole body fat-free mass || id:ukb-b-13354	IDP dMRI TBSS L2 Sagittal stratum R || id:ubm-a-418	Inverse variance weighted	5.80085	1	0.0160185
ubm-a-799	ukb-b-13354	Whole body fat-free mass || id:ukb-b-13354	IDP dMRI ProbtrackX ICVF cst r || id:ubm-a-799	MR Egger	7.52488	2	0.023227
ubm-a-799	ukb-b-13354	Whole body fat-free mass || id:ukb-b-13354	IDP dMRI ProbtrackX ICVF cst r || id:ubm-a-799	Inverse variance weighted	9.60247	3	0.0222659
ubm-a-134	ukb-b-13354	Whole body fat-free mass || id:ukb-b-13354	IDP T1 FAST ROIs L ventral striatum || id:ubm-a-134	Inverse variance weighted	0.680897	1	0.409278
ubm-a-2685	ukb-b-13354	Whole body fat-free mass || id:ukb-b-13354	volume Right-VentralDC || id:ubm-a-2685	Inverse variance weighted	3.55042	1	0.0595305
ubm-a-438	ukb-b-13354	Whole body fat-free mass || id:ukb-b-13354	IDP dMRI TBSS L3 Genu of corpus callosum || id:ubm-a-438	MR Egger	2.99028	1	0.0837655
ubm-a-438	ukb-b-13354	Whole body fat-free mass || id:ukb-b-13354	IDP dMRI TBSS L3 Genu of corpus callosum || id:ubm-a-438	Inverse variance weighted	3.0105	2	0.221962
ubm-a-515	ukb-b-13354	Whole body fat-free mass || id:ukb-b-13354	IDP dMRI TBSS ICVF Sagittal stratum L || id:ubm-a-515	MR Egger	4.03802	2	0.132787
ubm-a-515	ukb-b-13354	Whole body fat-free mass || id:ukb-b-13354	IDP dMRI TBSS ICVF Sagittal stratum L || id:ubm-a-515	Inverse variance weighted	7.3445	3	0.0616913
ubm-a-136	ukb-b-13354	Whole body fat-free mass || id:ukb-b-13354	IDP T1 FAST ROIs brain stem || id:ubm-a-136	Inverse variance weighted	4.56038	1	0.0327198
ubm-a-2669	ukb-b-13354	Whole body fat-free mass || id:ukb-b-13354	volume CSF || id:ubm-a-2669	Inverse variance weighted	6.68948	1	0.00969835
ubm-a-273	ukb-b-13354	Whole body fat-free mass || id:ukb-b-13354	IDP dMRI TBSS MD Posterior thalamic radiation L || id:ubm-a-273	Inverse variance weighted	7.07073	1	0.00783533
ubm-a-507	ukb-b-13354	Whole body fat-free mass || id:ukb-b-13354	IDP dMRI TBSS ICVF Anterior corona radiata L || id:ubm-a-507	MR Egger	7.41482	1	0.00646887
ubm-a-507	ukb-b-13354	Whole body fat-free mass || id:ukb-b-13354	IDP dMRI TBSS ICVF Anterior corona radiata L || id:ubm-a-507	Inverse variance weighted	8.28289	2	0.0158999
ubm-a-813	ukb-b-13354	Whole body fat-free mass || id:ukb-b-13354	IDP dMRI ProbtrackX ICVF str l || id:ubm-a-813	MR Egger	7.07298	1	0.00782551
ubm-a-813	ukb-b-13354	Whole body fat-free mass || id:ukb-b-13354	IDP dMRI ProbtrackX ICVF str l || id:ubm-a-813	Inverse variance weighted	8.28086	2	0.015916
ubm-a-525	ukb-b-13354	Whole body fat-free mass || id:ukb-b-13354	IDP dMRI TBSS ICVF Superior longitudinal fasciculus L || id:ubm-a-525	MR Egger	8.84447	1	0.00293978
ubm-a-525	ukb-b-13354	Whole body fat-free mass || id:ukb-b-13354	IDP dMRI TBSS ICVF Superior longitudinal fasciculus L || id:ubm-a-525	Inverse variance weighted	8.90482	2	0.0116504
ubm-a-778	ukb-b-13354	Whole body fat-free mass || id:ukb-b-13354	IDP dMRI ProbtrackX L3 ilf r || id:ubm-a-778	Inverse variance weighted	6.79096	1	0.00916205
ubm-a-803	ukb-b-13354	Whole body fat-free mass || id:ukb-b-13354	IDP dMRI ProbtrackX ICVF ifo r || id:ubm-a-803	MR Egger	8.21625	2	0.0164385
ubm-a-803	ukb-b-13354	Whole body fat-free mass || id:ukb-b-13354	IDP dMRI ProbtrackX ICVF ifo r || id:ubm-a-803	Inverse variance weighted	8.54514	3	0.0359916
ubm-a-841	ukb-b-13354	Whole body fat-free mass || id:ukb-b-13354	IDP dMRI ProbtrackX OD str r || id:ubm-a-841	Inverse variance weighted	2.0288	1	0.154343
ubm-a-903	ukb-b-13354	Whole body fat-free mass || id:ukb-b-13354	NODEamps100 0012 || id:ubm-a-903	Inverse variance weighted	1.01497	1	0.313716
ubm-a-13	ukb-b-13354	Whole body fat-free mass || id:ukb-b-13354	IDP T1 FIRST left caudate volume || id:ubm-a-13	MR Egger	4.57687	1	0.0324063
ubm-a-13	ukb-b-13354	Whole body fat-free mass || id:ukb-b-13354	IDP T1 FIRST left caudate volume || id:ubm-a-13	Inverse variance weighted	8.64006	2	0.0132995
ubm-a-2671	ukb-b-13354	Whole body fat-free mass || id:ukb-b-13354	volume Left-VentralDC || id:ubm-a-2671	MR Egger	0.144373	1	0.703972
ubm-a-2671	ukb-b-13354	Whole body fat-free mass || id:ukb-b-13354	volume Left-VentralDC || id:ubm-a-2671	Inverse variance weighted	5.04779	2	0.0801469
ubm-a-380	ukb-b-13354	Whole body fat-free mass || id:ukb-b-13354	IDP dMRI TBSS L1 Superior longitudinal fasciculus R || id:ubm-a-380	Inverse variance weighted	4.91303	1	0.0266548
ubm-a-488	ukb-b-13354	Whole body fat-free mass || id:ukb-b-13354	IDP dMRI TBSS ICVF Splenium of corpus callosum || id:ubm-a-488	MR Egger	3.27104	2	0.194851
ubm-a-488	ukb-b-13354	Whole body fat-free mass || id:ukb-b-13354	IDP dMRI TBSS ICVF Splenium of corpus callosum || id:ubm-a-488	Inverse variance weighted	3.59414	3	0.308757
ubm-a-506	ukb-b-13354	Whole body fat-free mass || id:ukb-b-13354	IDP dMRI TBSS ICVF Anterior corona radiata R || id:ubm-a-506	MR Egger	7.93019	1	0.00486167
ubm-a-506	ukb-b-13354	Whole body fat-free mass || id:ukb-b-13354	IDP dMRI TBSS ICVF Anterior corona radiata R || id:ubm-a-506	Inverse variance weighted	8.51943	2	0.0141263
ubm-a-524	ukb-b-13354	Whole body fat-free mass || id:ukb-b-13354	IDP dMRI TBSS ICVF Superior longitudinal fasciculus R || id:ubm-a-524	MR Egger	8.77634	1	0.00305162
ubm-a-524	ukb-b-13354	Whole body fat-free mass || id:ukb-b-13354	IDP dMRI TBSS ICVF Superior longitudinal fasciculus R || id:ubm-a-524	Inverse variance weighted	8.81429	2	0.01219
ubm-a-614	ukb-b-13354	Whole body fat-free mass || id:ukb-b-13354	IDP dMRI TBSS ISOVF Cingulum cingulate gyrus R || id:ubm-a-614	Inverse variance weighted	0.023613	1	0.877874
ubm-a-879	ukb-b-13354	Whole body fat-free mass || id:ukb-b-13354	NODEamps25 0009 || id:ubm-a-879	Inverse variance weighted	0.0903135	1	0.763779
ubm-a-935	ukb-b-13354	Whole body fat-free mass || id:ukb-b-13354	NODEamps100 0044 || id:ubm-a-935	MR Egger	1.1602	1	0.281425
ubm-a-935	ukb-b-13354	Whole body fat-free mass || id:ukb-b-13354	NODEamps100 0044 || id:ubm-a-935	Inverse variance weighted	1.29437	2	0.523518
ubm-a-144	ukb-b-13354	Whole body fat-free mass || id:ukb-b-13354	IDP T1 FAST ROIs L cerebellum crus I || id:ubm-a-144	MR Egger	11.9634	1	0.000542556
ubm-a-144	ukb-b-13354	Whole body fat-free mass || id:ukb-b-13354	IDP T1 FAST ROIs L cerebellum crus I || id:ubm-a-144	Inverse variance weighted	13.7478	2	0.00103442
ubm-a-1934	ukb-b-13354	Whole body fat-free mass || id:ukb-b-13354	NET100 0778 || id:ubm-a-1934	Inverse variance weighted	0.795533	1	0.372432
ubm-a-436	ukb-b-13354	Whole body fat-free mass || id:ukb-b-13354	IDP dMRI TBSS L3 Middle cerebellar peduncle || id:ubm-a-436	Inverse variance weighted	0.140824	1	0.707463
ubm-a-675	ukb-b-13354	Whole body fat-free mass || id:ukb-b-13354	IDP dMRI ProbtrackX MD ptr r || id:ubm-a-675	Inverse variance weighted	1.10301	1	0.293606
ubm-a-359	ukb-b-13354	Whole body fat-free mass || id:ukb-b-13354	IDP dMRI TBSS L1 Posterior limb of internal capsule L || id:ubm-a-359	Inverse variance weighted	1.08436	1	0.297725
ubm-a-522	ukb-b-13354	Whole body fat-free mass || id:ukb-b-13354	IDP dMRI TBSS ICVF Fornix cres+Stria terminalis R || id:ubm-a-522	Inverse variance weighted	0.945428	1	0.330886
ubm-a-734	ukb-b-13354	Whole body fat-free mass || id:ukb-b-13354	IDP dMRI ProbtrackX L1 unc l || id:ubm-a-734	MR Egger	4.18923	2	0.123118
ubm-a-734	ukb-b-13354	Whole body fat-free mass || id:ukb-b-13354	IDP dMRI ProbtrackX L1 unc l || id:ubm-a-734	Inverse variance weighted	6.38625	3	0.0942583
ubm-a-786	ukb-b-13354	Whole body fat-free mass || id:ukb-b-13354	IDP dMRI ProbtrackX L3 str l || id:ubm-a-786	Inverse variance weighted	6.87451	1	0.00874337
ubm-a-891	ukb-b-13354	Whole body fat-free mass || id:ukb-b-13354	NODEamps25 0021 || id:ubm-a-891	MR Egger	0.000263221	1	0.987056
ubm-a-891	ukb-b-13354	Whole body fat-free mass || id:ukb-b-13354	NODEamps25 0021 || id:ubm-a-891	Inverse variance weighted	3.18746	2	0.203166
ubm-a-526	ukb-b-13354	Whole body fat-free mass || id:ukb-b-13354	IDP dMRI TBSS ICVF Superior fronto-occipital fasciculus R || id:ubm-a-526	Inverse variance weighted	1.25171	1	0.263226
ubm-a-69	ukb-b-13354	Whole body fat-free mass || id:ukb-b-13354	IDP T1 FAST ROIs R latocc cortex sup || id:ubm-a-69	Inverse variance weighted	2.03703	1	0.153509
ubm-a-856	ukb-b-13354	Whole body fat-free mass || id:ukb-b-13354	IDP dMRI ProbtrackX ISOVF ifo l || id:ubm-a-856	Inverse variance weighted	0.49216	1	0.482965
ubm-a-859	ukb-b-13354	Whole body fat-free mass || id:ukb-b-13354	IDP dMRI ProbtrackX ISOVF ilf r || id:ubm-a-859	MR Egger	11.8787	3	0.0078104
ubm-a-859	ukb-b-13354	Whole body fat-free mass || id:ukb-b-13354	IDP dMRI ProbtrackX ISOVF ilf r || id:ubm-a-859	Inverse variance weighted	16.0189	4	0.00299392
ubm-a-928	ukb-b-13354	Whole body fat-free mass || id:ukb-b-13354	NODEamps100 0037 || id:ubm-a-928	Inverse variance weighted	0.782609	1	0.376344
ubm-a-476	ukb-b-13354	Whole body fat-free mass || id:ukb-b-13354	IDP dMRI TBSS L3 Superior longitudinal fasciculus R || id:ubm-a-476	MR Egger	10.448	1	0.00122783
ubm-a-476	ukb-b-13354	Whole body fat-free mass || id:ukb-b-13354	IDP dMRI TBSS L3 Superior longitudinal fasciculus R || id:ubm-a-476	Inverse variance weighted	10.5019	2	0.00524252
ubm-a-501	ukb-b-13354	Whole body fat-free mass || id:ukb-b-13354	IDP dMRI TBSS ICVF Anterior limb of internal capsule L || id:ubm-a-501	MR Egger	3.32159	3	0.344649
ubm-a-501	ukb-b-13354	Whole body fat-free mass || id:ukb-b-13354	IDP dMRI TBSS ICVF Anterior limb of internal capsule L || id:ubm-a-501	Inverse variance weighted	5.48721	4	0.240856
ubm-a-659	ukb-b-13354	Whole body fat-free mass || id:ukb-b-13354	IDP dMRI ProbtrackX MD cgc l || id:ubm-a-659	MR Egger	5.97031	2	0.0505316
ubm-a-659	ukb-b-13354	Whole body fat-free mass || id:ukb-b-13354	IDP dMRI ProbtrackX MD cgc l || id:ubm-a-659	Inverse variance weighted	7.69661	3	0.0527163
ubm-a-797	ukb-b-13354	Whole body fat-free mass || id:ukb-b-13354	IDP dMRI ProbtrackX ICVF cgh r || id:ubm-a-797	Inverse variance weighted	6.46486	1	0.0110028
ubm-a-866	ukb-b-13354	Whole body fat-free mass || id:ukb-b-13354	IDP dMRI ProbtrackX ISOVF slf r || id:ubm-a-866	MR Egger	2.35551	1	0.124841
ubm-a-866	ukb-b-13354	Whole body fat-free mass || id:ukb-b-13354	IDP dMRI ProbtrackX ISOVF slf r || id:ubm-a-866	Inverse variance weighted	2.45359	2	0.29323
ubm-a-2723	ukb-b-13354	Whole body fat-free mass || id:ukb-b-13354	DKTatlas lh lateraloccipital area || id:ubm-a-2723	Inverse variance weighted	0.77344	1	0.379155
ubm-a-416	ukb-b-13354	Whole body fat-free mass || id:ukb-b-13354	IDP dMRI TBSS L2 Posterior thalamic radiation R || id:ubm-a-416	Inverse variance weighted	5.73884	1	0.0165938
ubm-a-520	ukb-b-13354	Whole body fat-free mass || id:ukb-b-13354	IDP dMRI TBSS ICVF Cingulum hippocampus R || id:ubm-a-520	MR Egger	0.00446671	1	0.946714
ubm-a-520	ukb-b-13354	Whole body fat-free mass || id:ukb-b-13354	IDP dMRI TBSS ICVF Cingulum hippocampus R || id:ubm-a-520	Inverse variance weighted	13.6016	2	0.00111289
ubm-a-776	ukb-b-13354	Whole body fat-free mass || id:ukb-b-13354	IDP dMRI ProbtrackX L3 ifo r || id:ubm-a-776	Inverse variance weighted	6.95457	1	0.00836052
ubm-a-1585	ukb-b-13354	Whole body fat-free mass || id:ukb-b-13354	NET100 0429 || id:ubm-a-1585	Inverse variance weighted	1.38961	1	0.23847
ubm-a-159	ukb-b-13354	Whole body fat-free mass || id:ukb-b-13354	IDP T1 FAST ROIs L cerebellum IX || id:ubm-a-159	MR Egger	0.339126	1	0.560334
ubm-a-159	ukb-b-13354	Whole body fat-free mass || id:ukb-b-13354	IDP T1 FAST ROIs L cerebellum IX || id:ubm-a-159	Inverse variance weighted	6.82417	2	0.0329723
ubm-a-254	ukb-b-13354	Whole body fat-free mass || id:ukb-b-13354	IDP dMRI TBSS MD Inferior cerebellar peduncle R || id:ubm-a-254	Inverse variance weighted	6.62402	1	0.0100613
ubm-a-2665	ukb-b-13354	Whole body fat-free mass || id:ukb-b-13354	volume 4th-Ventricle || id:ubm-a-2665	MR Egger	2.92241	2	0.231957
ubm-a-2665	ukb-b-13354	Whole body fat-free mass || id:ukb-b-13354	volume 4th-Ventricle || id:ubm-a-2665	Inverse variance weighted	3.42103	3	0.33115
ubm-a-288	ukb-b-13354	Whole body fat-free mass || id:ukb-b-13354	IDP dMRI TBSS MD Uncinate fasciculus R || id:ubm-a-288	Inverse variance weighted	0.437244	1	0.508456
ubm-a-29	ukb-b-13354	Whole body fat-free mass || id:ukb-b-13354	IDP T1 FAST ROIs R insular cortex || id:ubm-a-29	MR Egger	0.267976	1	0.604693
ubm-a-29	ukb-b-13354	Whole body fat-free mass || id:ukb-b-13354	IDP T1 FAST ROIs R insular cortex || id:ubm-a-29	Inverse variance weighted	3.5767	2	0.167236
ubm-a-486	ukb-b-13354	Whole body fat-free mass || id:ukb-b-13354	IDP dMRI TBSS ICVF Genu of corpus callosum || id:ubm-a-486	MR Egger	8.22288	3	0.0416232
ubm-a-486	ukb-b-13354	Whole body fat-free mass || id:ukb-b-13354	IDP dMRI TBSS ICVF Genu of corpus callosum || id:ubm-a-486	Inverse variance weighted	20.7261	4	0.000358825
ubm-a-785	ukb-b-13354	Whole body fat-free mass || id:ukb-b-13354	IDP dMRI ProbtrackX L3 slf r || id:ubm-a-785	Inverse variance weighted	7.04704	1	0.00793964
ubm-a-1880	ukb-b-13354	Whole body fat-free mass || id:ukb-b-13354	NET100 0724 || id:ubm-a-1880	Inverse variance weighted	0.0605882	1	0.805569
ubm-a-2774	ukb-b-13354	Whole body fat-free mass || id:ukb-b-13354	a2009s lh G postcentral area || id:ubm-a-2774	Inverse variance weighted	1.94148	1	0.163508
ubm-a-464	ukb-b-13354	Whole body fat-free mass || id:ukb-b-13354	IDP dMRI TBSS L3 Posterior thalamic radiation R || id:ubm-a-464	Inverse variance weighted	5.72022	1	0.0167706
ubm-a-514	ukb-b-13354	Whole body fat-free mass || id:ukb-b-13354	IDP dMRI TBSS ICVF Sagittal stratum R || id:ubm-a-514	MR Egger	3.47687	2	0.175795
ubm-a-514	ukb-b-13354	Whole body fat-free mass || id:ukb-b-13354	IDP dMRI TBSS ICVF Sagittal stratum R || id:ubm-a-514	Inverse variance weighted	7.09641	3	0.0688876
ubm-a-808	ukb-b-13354	Whole body fat-free mass || id:ukb-b-13354	IDP dMRI ProbtrackX ICVF ml r || id:ubm-a-808	MR Egger	7.2141	2	0.0271317
ubm-a-808	ukb-b-13354	Whole body fat-free mass || id:ukb-b-13354	IDP dMRI ProbtrackX ICVF ml r || id:ubm-a-808	Inverse variance weighted	9.86379	3	0.0197602
ubm-a-3141	ukb-b-13354	Whole body fat-free mass || id:ukb-b-13354	netmat ICA 09Aug2017 001 || id:ubm-a-3141	Inverse variance weighted	7.11773	1	0.00763251
ubm-a-508	ukb-b-13354	Whole body fat-free mass || id:ukb-b-13354	IDP dMRI TBSS ICVF Superior corona radiata R || id:ubm-a-508	MR Egger	8.42871	1	0.00369343
ubm-a-508	ukb-b-13354	Whole body fat-free mass || id:ukb-b-13354	IDP dMRI TBSS ICVF Superior corona radiata R || id:ubm-a-508	Inverse variance weighted	8.72512	2	0.0127457
ubm-a-367	ukb-b-13354	Whole body fat-free mass || id:ukb-b-13354	IDP dMRI TBSS L1 Posterior corona radiata L || id:ubm-a-367	Inverse variance weighted	0.218457	1	0.640218
ubm-a-751	ukb-b-13354	Whole body fat-free mass || id:ukb-b-13354	IDP dMRI ProbtrackX L2 ilf r || id:ubm-a-751	Inverse variance weighted	6.91564	1	0.00854451
ubm-a-2643	ukb-b-13354	Whole body fat-free mass || id:ukb-b-13354	IDP T1 FIRST left caudate volume plus IDP T1 FIRST right caudate volume || id:ubm-a-2643	Inverse variance weighted	2.00515	1	0.156766
ubm-a-504	ukb-b-13354	Whole body fat-free mass || id:ukb-b-13354	IDP dMRI TBSS ICVF Retrolenticular part of internal capsule R || id:ubm-a-504	MR Egger	12.5511	2	0.00188177
ubm-a-504	ukb-b-13354	Whole body fat-free mass || id:ukb-b-13354	IDP dMRI TBSS ICVF Retrolenticular part of internal capsule R || id:ubm-a-504	Inverse variance weighted	17.9974	3	0.000440387
ubm-a-550	ukb-b-13354	Whole body fat-free mass || id:ukb-b-13354	IDP dMRI TBSS OD Posterior limb of internal capsule R || id:ubm-a-550	MR Egger	2.48302	1	0.115081
ubm-a-550	ukb-b-13354	Whole body fat-free mass || id:ukb-b-13354	IDP dMRI TBSS OD Posterior limb of internal capsule R || id:ubm-a-550	Inverse variance weighted	3.55204	2	0.16931
ubm-a-72	ukb-b-13354	Whole body fat-free mass || id:ukb-b-13354	IDP T1 FAST ROIs L intracalc cortex || id:ubm-a-72	Inverse variance weighted	0.0295149	1	0.863595
ubm-a-788	ukb-b-13354	Whole body fat-free mass || id:ukb-b-13354	IDP dMRI ProbtrackX L3 unc l || id:ubm-a-788	Inverse variance weighted	0.226232	1	0.634332
ubm-a-2659	ukb-b-13354	Whole body fat-free mass || id:ukb-b-13354	volume Left-Cerebellum-Cortex || id:ubm-a-2659	Inverse variance weighted	6.68686	1	0.00971259
ubm-a-495	ukb-b-13354	Whole body fat-free mass || id:ukb-b-13354	IDP dMRI TBSS ICVF Inferior cerebellar peduncle L || id:ubm-a-495	MR Egger	2.46898	1	0.116113
ubm-a-495	ukb-b-13354	Whole body fat-free mass || id:ukb-b-13354	IDP dMRI TBSS ICVF Inferior cerebellar peduncle L || id:ubm-a-495	Inverse variance weighted	5.87353	2	0.053037
ubm-a-497	ukb-b-13354	Whole body fat-free mass || id:ukb-b-13354	IDP dMRI TBSS ICVF Superior cerebellar peduncle L || id:ubm-a-497	MR Egger	2.64799	1	0.103681
ubm-a-497	ukb-b-13354	Whole body fat-free mass || id:ukb-b-13354	IDP dMRI TBSS ICVF Superior cerebellar peduncle L || id:ubm-a-497	Inverse variance weighted	2.95305	2	0.228431
ubm-a-511	ukb-b-13354	Whole body fat-free mass || id:ukb-b-13354	IDP dMRI TBSS ICVF Posterior corona radiata L || id:ubm-a-511	Inverse variance weighted	7.02738	1	0.00802726
ubm-a-512	ukb-b-13354	Whole body fat-free mass || id:ukb-b-13354	IDP dMRI TBSS ICVF Posterior thalamic radiation R || id:ubm-a-512	MR Egger	2.94741	1	0.0860154
ubm-a-512	ukb-b-13354	Whole body fat-free mass || id:ukb-b-13354	IDP dMRI TBSS ICVF Posterior thalamic radiation R || id:ubm-a-512	Inverse variance weighted	6.18783	2	0.0453242
ubm-a-518	ukb-b-13354	Whole body fat-free mass || id:ukb-b-13354	IDP dMRI TBSS ICVF Cingulum cingulate gyrus R || id:ubm-a-518	Inverse variance weighted	6.72829	1	0.00948956
ubm-a-747	ukb-b-13354	Whole body fat-free mass || id:ukb-b-13354	IDP dMRI ProbtrackX L2 fmi || id:ubm-a-747	MR Egger	8.30607	1	0.00395128
ubm-a-747	ukb-b-13354	Whole body fat-free mass || id:ukb-b-13354	IDP dMRI ProbtrackX L2 fmi || id:ubm-a-747	Inverse variance weighted	8.73538	2	0.0126805
ubm-a-92	ukb-b-13354	Whole body fat-free mass || id:ukb-b-13354	IDP T1 FAST ROIs L parahipp gyrus ant || id:ubm-a-92	Inverse variance weighted	1.67569	1	0.195499
ubm-a-782	ukb-b-13354	Whole body fat-free mass || id:ukb-b-13354	IDP dMRI ProbtrackX L3 ptr l || id:ubm-a-782	Inverse variance weighted	0.136265	1	0.712023
ubm-a-801	ukb-b-13354	Whole body fat-free mass || id:ukb-b-13354	IDP dMRI ProbtrackX ICVF fmi || id:ubm-a-801	MR Egger	7.49172	1	0.00619833
ubm-a-801	ukb-b-13354	Whole body fat-free mass || id:ukb-b-13354	IDP dMRI ProbtrackX ICVF fmi || id:ubm-a-801	Inverse variance weighted	8.31927	2	0.0156132
ubm-a-124	ukb-b-13354	Whole body fat-free mass || id:ukb-b-13354	IDP T1 FAST ROIs L caudate || id:ubm-a-124	Inverse variance weighted	0.00693372	1	0.933638
ubm-a-149	ukb-b-13354	Whole body fat-free mass || id:ukb-b-13354	IDP T1 FAST ROIs R cerebellum crus II || id:ubm-a-149	Inverse variance weighted	0.0541287	1	0.816029
ubm-a-170	ukb-b-13354	Whole body fat-free mass || id:ukb-b-13354	IDP SWI T2star left putamen || id:ubm-a-170	MR Egger	5.8795	4	0.20833
ubm-a-170	ukb-b-13354	Whole body fat-free mass || id:ukb-b-13354	IDP SWI T2star left putamen || id:ubm-a-170	Inverse variance weighted	5.89691	5	0.316379
ubm-a-216	ukb-b-13354	Whole body fat-free mass || id:ukb-b-13354	IDP dMRI TBSS FA Retrolenticular part of internal capsule R || id:ubm-a-216	Inverse variance weighted	6.04744	1	0.0139265
ubm-a-248	ukb-b-13354	Whole body fat-free mass || id:ukb-b-13354	IDP dMRI TBSS MD Splenium of corpus callosum || id:ubm-a-248	Inverse variance weighted	1.51863	1	0.217828
ubm-a-2674	ukb-b-13354	Whole body fat-free mass || id:ukb-b-13354	volume Right-Lateral-Ventricle || id:ubm-a-2674	Inverse variance weighted	1.00268	1	0.316663
ubm-a-4	ukb-b-13354	Whole body fat-free mass || id:ukb-b-13354	IDP T1 SIENAX CSF unnormalised volume || id:ubm-a-4	MR Egger	5.47209	2	0.0648263
ubm-a-4	ukb-b-13354	Whole body fat-free mass || id:ukb-b-13354	IDP T1 SIENAX CSF unnormalised volume || id:ubm-a-4	Inverse variance weighted	5.60138	3	0.132699
ubm-a-496	ukb-b-13354	Whole body fat-free mass || id:ukb-b-13354	IDP dMRI TBSS ICVF Superior cerebellar peduncle R || id:ubm-a-496	MR Egger	1.58244	1	0.20841
ubm-a-496	ukb-b-13354	Whole body fat-free mass || id:ukb-b-13354	IDP dMRI TBSS ICVF Superior cerebellar peduncle R || id:ubm-a-496	Inverse variance weighted	3.10183	2	0.212053
ubm-a-790	ukb-b-13354	Whole body fat-free mass || id:ukb-b-13354	IDP dMRI ProbtrackX ICVF ar l || id:ubm-a-790	MR Egger	7.40213	1	0.00651467
ubm-a-790	ukb-b-13354	Whole body fat-free mass || id:ukb-b-13354	IDP dMRI ProbtrackX ICVF ar l || id:ubm-a-790	Inverse variance weighted	9.82031	2	0.00737136
ubm-a-11	ukb-b-13354	Whole body fat-free mass || id:ukb-b-13354	IDP T1 FIRST left thalamus volume || id:ubm-a-11	MR Egger	0.478593	1	0.48906
ubm-a-11	ukb-b-13354	Whole body fat-free mass || id:ukb-b-13354	IDP T1 FIRST left thalamus volume || id:ubm-a-11	Inverse variance weighted	0.560724	2	0.75551
ubm-a-157	ukb-b-13354	Whole body fat-free mass || id:ukb-b-13354	IDP T1 FAST ROIs V cerebellum VIIIb || id:ubm-a-157	Inverse variance weighted	2.34147	1	0.12597
ubm-a-2656	ukb-b-13354	Whole body fat-free mass || id:ukb-b-13354	volume Left-Lateral-Ventricle || id:ubm-a-2656	MR Egger	0.903891	1	0.341741
ubm-a-2656	ukb-b-13354	Whole body fat-free mass || id:ukb-b-13354	volume Left-Lateral-Ventricle || id:ubm-a-2656	Inverse variance weighted	1.35099	2	0.508904
ubm-a-3143	ukb-b-13354	Whole body fat-free mass || id:ukb-b-13354	netmat ICA 09Aug2017 003 || id:ubm-a-3143	MR Egger	2.35498	1	0.124883
ubm-a-3143	ukb-b-13354	Whole body fat-free mass || id:ukb-b-13354	netmat ICA 09Aug2017 003 || id:ubm-a-3143	Inverse variance weighted	5.1529	2	0.0760434
ubm-a-411	ukb-b-13354	Whole body fat-free mass || id:ukb-b-13354	IDP dMRI TBSS L2 Anterior corona radiata L || id:ubm-a-411	Inverse variance weighted	7.05304	1	0.00791308
ubm-a-492	ukb-b-13354	Whole body fat-free mass || id:ukb-b-13354	IDP dMRI TBSS ICVF Medial lemniscus R || id:ubm-a-492	Inverse variance weighted	0.396348	1	0.528981
ubm-a-505	ukb-b-13354	Whole body fat-free mass || id:ukb-b-13354	IDP dMRI TBSS ICVF Retrolenticular part of internal capsule L || id:ubm-a-505	MR Egger	7.75346	1	0.00536096
ubm-a-505	ukb-b-13354	Whole body fat-free mass || id:ukb-b-13354	IDP dMRI TBSS ICVF Retrolenticular part of internal capsule L || id:ubm-a-505	Inverse variance weighted	8.33691	2	0.0154762
ubm-a-169	ukb-b-13354	Whole body fat-free mass || id:ukb-b-13354	IDP SWI T2star right caudate || id:ubm-a-169	MR Egger	4.25287	4	0.372864
ubm-a-169	ukb-b-13354	Whole body fat-free mass || id:ukb-b-13354	IDP SWI T2star right caudate || id:ubm-a-169	Inverse variance weighted	6.0583	5	0.300587
ubm-a-2644	ukb-b-13354	Whole body fat-free mass || id:ukb-b-13354	IDP T1 FIRST left putamen volume plus IDP T1 FIRST right putamen volume || id:ubm-a-2644	Inverse variance weighted	5.08065	1	0.0241944
ubm-a-2664	ukb-b-13354	Whole body fat-free mass || id:ukb-b-13354	volume 3rd-Ventricle || id:ubm-a-2664	Inverse variance weighted	0.921715	1	0.337025
ubm-a-373	ukb-b-13354	Whole body fat-free mass || id:ukb-b-13354	IDP dMRI TBSS L1 External capsule L || id:ubm-a-373	MR Egger	2.27011	1	0.13189
ubm-a-373	ukb-b-13354	Whole body fat-free mass || id:ukb-b-13354	IDP dMRI TBSS L1 External capsule L || id:ubm-a-373	Inverse variance weighted	4.37835	2	0.112009
ubm-a-413	ukb-b-13354	Whole body fat-free mass || id:ukb-b-13354	IDP dMRI TBSS L2 Superior corona radiata L || id:ubm-a-413	MR Egger	0.569169	1	0.450589
ubm-a-413	ukb-b-13354	Whole body fat-free mass || id:ukb-b-13354	IDP dMRI TBSS L2 Superior corona radiata L || id:ubm-a-413	Inverse variance weighted	19.2253	2	6.68786e-05
ubm-a-414	ukb-b-13354	Whole body fat-free mass || id:ukb-b-13354	IDP dMRI TBSS L2 Posterior corona radiata R || id:ubm-a-414	Inverse variance weighted	5.63021	1	0.0176535
ubm-a-509	ukb-b-13354	Whole body fat-free mass || id:ukb-b-13354	IDP dMRI TBSS ICVF Superior corona radiata L || id:ubm-a-509	MR Egger	8.12507	1	0.00436572
ubm-a-509	ukb-b-13354	Whole body fat-free mass || id:ukb-b-13354	IDP dMRI TBSS ICVF Superior corona radiata L || id:ubm-a-509	Inverse variance weighted	8.59487	2	0.0136034
ubm-a-812	ukb-b-13354	Whole body fat-free mass || id:ukb-b-13354	IDP dMRI ProbtrackX ICVF slf r || id:ubm-a-812	MR Egger	8.26955	1	0.00403156
ubm-a-812	ukb-b-13354	Whole body fat-free mass || id:ukb-b-13354	IDP dMRI ProbtrackX ICVF slf r || id:ubm-a-812	Inverse variance weighted	8.52153	2	0.0141115
ubm-a-814	ukb-b-13354	Whole body fat-free mass || id:ukb-b-13354	IDP dMRI ProbtrackX ICVF str r || id:ubm-a-814	MR Egger	7.79019	1	0.00525307
ubm-a-814	ukb-b-13354	Whole body fat-free mass || id:ukb-b-13354	IDP dMRI ProbtrackX ICVF str r || id:ubm-a-814	Inverse variance weighted	8.47855	2	0.014418
ubm-a-279	ukb-b-13354	Whole body fat-free mass || id:ukb-b-13354	IDP dMRI TBSS MD Cingulum cingulate gyrus L || id:ubm-a-279	MR Egger	17.3387	2	0.000171768
ubm-a-279	ukb-b-13354	Whole body fat-free mass || id:ukb-b-13354	IDP dMRI TBSS MD Cingulum cingulate gyrus L || id:ubm-a-279	Inverse variance weighted	18.065	3	0.000426477
ubm-a-284	ukb-b-13354	Whole body fat-free mass || id:ukb-b-13354	IDP dMRI TBSS MD Superior longitudinal fasciculus R || id:ubm-a-284	Inverse variance weighted	5.79556	1	0.0160667
ubm-a-3090	ukb-b-13354	Whole body fat-free mass || id:ukb-b-13354	a2009s rh G pariet inf-Supramar thickness || id:ubm-a-3090	Inverse variance weighted	0.00826206	1	0.927575
ubm-a-449	ukb-b-13354	Whole body fat-free mass || id:ukb-b-13354	IDP dMRI TBSS L3 Superior cerebellar peduncle L || id:ubm-a-449	Inverse variance weighted	1.01081	1	0.314709
ubm-a-460	ukb-b-13354	Whole body fat-free mass || id:ukb-b-13354	IDP dMRI TBSS L3 Superior corona radiata R || id:ubm-a-460	Inverse variance weighted	3.13491	1	0.0766324
ubm-a-516	ukb-b-13354	Whole body fat-free mass || id:ukb-b-13354	IDP dMRI TBSS ICVF External capsule R || id:ubm-a-516	MR Egger	0.513372	1	0.473683
ubm-a-516	ukb-b-13354	Whole body fat-free mass || id:ukb-b-13354	IDP dMRI TBSS ICVF External capsule R || id:ubm-a-516	Inverse variance weighted	8.27632	2	0.0159521
ubm-a-670	ukb-b-13354	Whole body fat-free mass || id:ukb-b-13354	IDP dMRI ProbtrackX MD ilf r || id:ubm-a-670	MR Egger	0.160467	1	0.688727
ubm-a-670	ukb-b-13354	Whole body fat-free mass || id:ukb-b-13354	IDP dMRI ProbtrackX MD ilf r || id:ubm-a-670	Inverse variance weighted	6.88749	2	0.0319448

## Sheet: supplementary table 8
supplementary table 7. The sensitivity analysis results of mendelian randomization analysis between brain structure imaging indexes and sarcopenia identified by EWGSOP criteria.
id.exposure	id.outcome	outcome	exposure	method	Q	Q_df	Q_pval
ubm-a-1096	ebi-a-GCST90007526	Low hand grip strength (60 years and older) (EWGSOP) || id:ebi-a-GCST90007526	NET25 0150 || id:ubm-a-1096	Inverse variance weighted	0.0757668	1	0.783118
ubm-a-459	ebi-a-GCST90007526	Low hand grip strength (60 years and older) (EWGSOP) || id:ebi-a-GCST90007526	IDP dMRI TBSS L3 Anterior corona radiata L || id:ubm-a-459	Inverse variance weighted	1.51661	1	0.218133
ubm-a-462	ebi-a-GCST90007526	Low hand grip strength (60 years and older) (EWGSOP) || id:ebi-a-GCST90007526	IDP dMRI TBSS L3 Posterior corona radiata R || id:ubm-a-462	Inverse variance weighted	0.918909	1	0.337762
ubm-a-529	ebi-a-GCST90007526	Low hand grip strength (60 years and older) (EWGSOP) || id:ebi-a-GCST90007526	IDP dMRI TBSS ICVF Uncinate fasciculus L || id:ubm-a-529	Inverse variance weighted	0.510548	1	0.474902
ubm-a-533	ebi-a-GCST90007526	Low hand grip strength (60 years and older) (EWGSOP) || id:ebi-a-GCST90007526	IDP dMRI TBSS OD Pontine crossing tract || id:ubm-a-533	MR Egger	0.165762	1	0.683906
ubm-a-533	ebi-a-GCST90007526	Low hand grip strength (60 years and older) (EWGSOP) || id:ebi-a-GCST90007526	IDP dMRI TBSS OD Pontine crossing tract || id:ubm-a-533	Inverse variance weighted	3.28923	2	0.193087
ubm-a-877	ebi-a-GCST90007526	Low hand grip strength (60 years and older) (EWGSOP) || id:ebi-a-GCST90007526	NODEamps25 0007 || id:ubm-a-877	Inverse variance weighted	0.821142	1	0.364846
ubm-a-926	ebi-a-GCST90007526	Low hand grip strength (60 years and older) (EWGSOP) || id:ebi-a-GCST90007526	NODEamps100 0035 || id:ubm-a-926	Inverse variance weighted	0.875899	1	0.349327
ubm-a-154	ebi-a-GCST90007526	Low hand grip strength (60 years and older) (EWGSOP) || id:ebi-a-GCST90007526	IDP T1 FAST ROIs V cerebellum VIIIa || id:ubm-a-154	Inverse variance weighted	1.04253	1	0.307233
ubm-a-215	ebi-a-GCST90007526	Low hand grip strength (60 years and older) (EWGSOP) || id:ebi-a-GCST90007526	IDP dMRI TBSS FA Posterior limb of internal capsule L || id:ubm-a-215	MR Egger	9.14989	2	0.0103069
ubm-a-215	ebi-a-GCST90007526	Low hand grip strength (60 years and older) (EWGSOP) || id:ebi-a-GCST90007526	IDP dMRI TBSS FA Posterior limb of internal capsule L || id:ubm-a-215	Inverse variance weighted	9.32809	3	0.0252323
ubm-a-2677	ebi-a-GCST90007526	Low hand grip strength (60 years and older) (EWGSOP) || id:ebi-a-GCST90007526	volume Right-Cerebellum-Cortex || id:ubm-a-2677	MR Egger	5.95503	3	0.113819
ubm-a-2677	ebi-a-GCST90007526	Low hand grip strength (60 years and older) (EWGSOP) || id:ebi-a-GCST90007526	volume Right-Cerebellum-Cortex || id:ubm-a-2677	Inverse variance weighted	8.02244	4	0.0907595
ubm-a-487	ebi-a-GCST90007526	Low hand grip strength (60 years and older) (EWGSOP) || id:ebi-a-GCST90007526	IDP dMRI TBSS ICVF Body of corpus callosum || id:ubm-a-487	MR Egger	7.52106	5	0.184681
ubm-a-487	ebi-a-GCST90007526	Low hand grip strength (60 years and older) (EWGSOP) || id:ebi-a-GCST90007526	IDP dMRI TBSS ICVF Body of corpus callosum || id:ubm-a-487	Inverse variance weighted	8.00526	6	0.237718
ubm-a-784	ebi-a-GCST90007526	Low hand grip strength (60 years and older) (EWGSOP) || id:ebi-a-GCST90007526	IDP dMRI ProbtrackX L3 slf l || id:ubm-a-784	Inverse variance weighted	1.41438	1	0.234331
ubm-a-858	ebi-a-GCST90007526	Low hand grip strength (60 years and older) (EWGSOP) || id:ebi-a-GCST90007526	IDP dMRI ProbtrackX ISOVF ilf l || id:ubm-a-858	Inverse variance weighted	0.0362175	1	0.849067
ubm-a-2660	ebi-a-GCST90007526	Low hand grip strength (60 years and older) (EWGSOP) || id:ebi-a-GCST90007526	volume Left-Thalamus-Proper || id:ubm-a-2660	Inverse variance weighted	0.0540949	1	0.816085
ubm-a-275	ebi-a-GCST90007526	Low hand grip strength (60 years and older) (EWGSOP) || id:ebi-a-GCST90007526	IDP dMRI TBSS MD Sagittal stratum L || id:ubm-a-275	Inverse variance weighted	1.49958	1	0.220736
ubm-a-415	ebi-a-GCST90007526	Low hand grip strength (60 years and older) (EWGSOP) || id:ebi-a-GCST90007526	IDP dMRI TBSS L2 Posterior corona radiata L || id:ubm-a-415	MR Egger	0.0721077	1	0.788292
ubm-a-415	ebi-a-GCST90007526	Low hand grip strength (60 years and older) (EWGSOP) || id:ebi-a-GCST90007526	IDP dMRI TBSS L2 Posterior corona radiata L || id:ubm-a-415	Inverse variance weighted	2.22349	2	0.328984
ubm-a-417	ebi-a-GCST90007526	Low hand grip strength (60 years and older) (EWGSOP) || id:ebi-a-GCST90007526	IDP dMRI TBSS L2 Posterior thalamic radiation L || id:ubm-a-417	Inverse variance weighted	0.759694	1	0.383424
ubm-a-523	ebi-a-GCST90007526	Low hand grip strength (60 years and older) (EWGSOP) || id:ebi-a-GCST90007526	IDP dMRI TBSS ICVF Fornix cres+Stria terminalis L || id:ubm-a-523	Inverse variance weighted	0.306126	1	0.580067
ubm-a-762	ebi-a-GCST90007526	Low hand grip strength (60 years and older) (EWGSOP) || id:ebi-a-GCST90007526	IDP dMRI ProbtrackX L2 unc r || id:ubm-a-762	Inverse variance weighted	0.184725	1	0.667344
ubm-a-906	ebi-a-GCST90007526	Low hand grip strength (60 years and older) (EWGSOP) || id:ebi-a-GCST90007526	NODEamps100 0015 || id:ubm-a-906	Inverse variance weighted	0.83286	1	0.361447
ubm-a-425	ebi-a-GCST90007526	Low hand grip strength (60 years and older) (EWGSOP) || id:ebi-a-GCST90007526	IDP dMRI TBSS L2 Cingulum hippocampus L || id:ubm-a-425	Inverse variance weighted	1.53342	1	0.215599
ubm-a-652	ebi-a-GCST90007526	Low hand grip strength (60 years and older) (EWGSOP) || id:ebi-a-GCST90007526	IDP dMRI ProbtrackX FA str r || id:ubm-a-652	Inverse variance weighted	8.23055	1	0.0041191
ubm-a-653	ebi-a-GCST90007526	Low hand grip strength (60 years and older) (EWGSOP) || id:ebi-a-GCST90007526	IDP dMRI ProbtrackX FA unc l || id:ubm-a-653	Inverse variance weighted	0.0224699	1	0.880844
ubm-a-810	ebi-a-GCST90007526	Low hand grip strength (60 years and older) (EWGSOP) || id:ebi-a-GCST90007526	IDP dMRI ProbtrackX ICVF ptr r || id:ubm-a-810	MR Egger	0.678483	1	0.41011
ubm-a-810	ebi-a-GCST90007526	Low hand grip strength (60 years and older) (EWGSOP) || id:ebi-a-GCST90007526	IDP dMRI ProbtrackX ICVF ptr r || id:ubm-a-810	Inverse variance weighted	1.56575	2	0.457091
ubm-a-148	ebi-a-GCST90007526	Low hand grip strength (60 years and older) (EWGSOP) || id:ebi-a-GCST90007526	IDP T1 FAST ROIs V cerebellum crus II || id:ubm-a-148	MR Egger	0.024402	1	0.875866
ubm-a-148	ebi-a-GCST90007526	Low hand grip strength (60 years and older) (EWGSOP) || id:ebi-a-GCST90007526	IDP T1 FAST ROIs V cerebellum crus II || id:ubm-a-148	Inverse variance weighted	0.0321025	2	0.984077
ubm-a-172	ebi-a-GCST90007526	Low hand grip strength (60 years and older) (EWGSOP) || id:ebi-a-GCST90007526	IDP SWI T2star left pallidum || id:ubm-a-172	MR Egger	3.58923	5	0.609931
ubm-a-172	ebi-a-GCST90007526	Low hand grip strength (60 years and older) (EWGSOP) || id:ebi-a-GCST90007526	IDP SWI T2star left pallidum || id:ubm-a-172	Inverse variance weighted	3.69622	6	0.717707
ubm-a-280	ebi-a-GCST90007526	Low hand grip strength (60 years and older) (EWGSOP) || id:ebi-a-GCST90007526	IDP dMRI TBSS MD Cingulum hippocampus R || id:ubm-a-280	Inverse variance weighted	1.47539	1	0.224498
ubm-a-293	ebi-a-GCST90007526	Low hand grip strength (60 years and older) (EWGSOP) || id:ebi-a-GCST90007526	IDP dMRI TBSS MO Pontine crossing tract || id:ubm-a-293	MR Egger	6.60686	5	0.251558
ubm-a-293	ebi-a-GCST90007526	Low hand grip strength (60 years and older) (EWGSOP) || id:ebi-a-GCST90007526	IDP dMRI TBSS MO Pontine crossing tract || id:ubm-a-293	Inverse variance weighted	11.9362	6	0.0634074
ubm-a-510	ebi-a-GCST90007526	Low hand grip strength (60 years and older) (EWGSOP) || id:ebi-a-GCST90007526	IDP dMRI TBSS ICVF Posterior corona radiata R || id:ubm-a-510	MR Egger	0.0547041	1	0.815071
ubm-a-510	ebi-a-GCST90007526	Low hand grip strength (60 years and older) (EWGSOP) || id:ebi-a-GCST90007526	IDP dMRI TBSS ICVF Posterior corona radiata R || id:ubm-a-510	Inverse variance weighted	4.04209	2	0.132517
ubm-a-513	ebi-a-GCST90007526	Low hand grip strength (60 years and older) (EWGSOP) || id:ebi-a-GCST90007526	IDP dMRI TBSS ICVF Posterior thalamic radiation L || id:ubm-a-513	MR Egger	1.72001	1	0.189692
ubm-a-513	ebi-a-GCST90007526	Low hand grip strength (60 years and older) (EWGSOP) || id:ebi-a-GCST90007526	IDP dMRI TBSS ICVF Posterior thalamic radiation L || id:ubm-a-513	Inverse variance weighted	1.7392	2	0.41912
ubm-a-815	ebi-a-GCST90007526	Low hand grip strength (60 years and older) (EWGSOP) || id:ebi-a-GCST90007526	IDP dMRI ProbtrackX ICVF unc l || id:ubm-a-815	MR Egger	0.949549	2	0.622025
ubm-a-815	ebi-a-GCST90007526	Low hand grip strength (60 years and older) (EWGSOP) || id:ebi-a-GCST90007526	IDP dMRI ProbtrackX ICVF unc l || id:ubm-a-815	Inverse variance weighted	2.18163	3	0.535576
ubm-a-890	ebi-a-GCST90007526	Low hand grip strength (60 years and older) (EWGSOP) || id:ebi-a-GCST90007526	NODEamps25 0020 || id:ubm-a-890	Inverse variance weighted	0.357168	1	0.550083
ubm-a-121	ebi-a-GCST90007526	Low hand grip strength (60 years and older) (EWGSOP) || id:ebi-a-GCST90007526	IDP T1 FAST ROIs R occ pole || id:ubm-a-121	MR Egger	0.437542	1	0.508311
ubm-a-121	ebi-a-GCST90007526	Low hand grip strength (60 years and older) (EWGSOP) || id:ebi-a-GCST90007526	IDP T1 FAST ROIs R occ pole || id:ubm-a-121	Inverse variance weighted	2.80068	2	0.246513
ubm-a-669	ebi-a-GCST90007526	Low hand grip strength (60 years and older) (EWGSOP) || id:ebi-a-GCST90007526	IDP dMRI ProbtrackX MD ilf l || id:ubm-a-669	MR Egger	0.0100312	1	0.920221
ubm-a-669	ebi-a-GCST90007526	Low hand grip strength (60 years and older) (EWGSOP) || id:ebi-a-GCST90007526	IDP dMRI ProbtrackX MD ilf l || id:ubm-a-669	Inverse variance weighted	1.3186	2	0.517213
ubm-a-171	ebi-a-GCST90007526	Low hand grip strength (60 years and older) (EWGSOP) || id:ebi-a-GCST90007526	IDP SWI T2star right putamen || id:ubm-a-171	MR Egger	29.7133	8	0.00023751
ubm-a-171	ebi-a-GCST90007526	Low hand grip strength (60 years and older) (EWGSOP) || id:ebi-a-GCST90007526	IDP SWI T2star right putamen || id:ubm-a-171	Inverse variance weighted	31.6125	9	0.000232284
ubm-a-277	ebi-a-GCST90007526	Low hand grip strength (60 years and older) (EWGSOP) || id:ebi-a-GCST90007526	IDP dMRI TBSS MD External capsule L || id:ubm-a-277	Inverse variance weighted	0.00589591	1	0.938795
ubm-a-777	ebi-a-GCST90007526	Low hand grip strength (60 years and older) (EWGSOP) || id:ebi-a-GCST90007526	IDP dMRI ProbtrackX L3 ilf l || id:ubm-a-777	Inverse variance weighted	1.43073	1	0.231645
ubm-a-1721	ebi-a-GCST90007526	Low hand grip strength (60 years and older) (EWGSOP) || id:ebi-a-GCST90007526	NET100 0565 || id:ubm-a-1721	Inverse variance weighted	0.268336	1	0.60445
ubm-a-198	ebi-a-GCST90007526	Low hand grip strength (60 years and older) (EWGSOP) || id:ebi-a-GCST90007526	IDP dMRI TBSS FA Genu of corpus callosum || id:ubm-a-198	Inverse variance weighted	0.018702	1	0.891224
ubm-a-2915	ebi-a-GCST90007526	Low hand grip strength (60 years and older) (EWGSOP) || id:ebi-a-GCST90007526	a2009s rh S orbital med-olfact area || id:ubm-a-2915	Inverse variance weighted	6.21607	1	0.0126596
ubm-a-499	ebi-a-GCST90007526	Low hand grip strength (60 years and older) (EWGSOP) || id:ebi-a-GCST90007526	IDP dMRI TBSS ICVF Cerebral peduncle L || id:ubm-a-499	MR Egger	1.29772	1	0.25463
ubm-a-499	ebi-a-GCST90007526	Low hand grip strength (60 years and older) (EWGSOP) || id:ebi-a-GCST90007526	IDP dMRI TBSS ICVF Cerebral peduncle L || id:ubm-a-499	Inverse variance weighted	1.86898	2	0.392786
ubm-a-711	ebi-a-GCST90007526	Low hand grip strength (60 years and older) (EWGSOP) || id:ebi-a-GCST90007526	IDP dMRI ProbtrackX L1 atr l || id:ubm-a-711	MR Egger	0.842284	1	0.358744
ubm-a-711	ebi-a-GCST90007526	Low hand grip strength (60 years and older) (EWGSOP) || id:ebi-a-GCST90007526	IDP dMRI ProbtrackX L1 atr l || id:ubm-a-711	Inverse variance weighted	3.51936	2	0.1721
ubm-a-789	ebi-a-GCST90007526	Low hand grip strength (60 years and older) (EWGSOP) || id:ebi-a-GCST90007526	IDP dMRI ProbtrackX L3 unc r || id:ubm-a-789	Inverse variance weighted	0.196035	1	0.65794
ubm-a-848	ebi-a-GCST90007526	Low hand grip strength (60 years and older) (EWGSOP) || id:ebi-a-GCST90007526	IDP dMRI ProbtrackX ISOVF cgc l || id:ubm-a-848	MR Egger	1.2862	1	0.25675
ubm-a-848	ebi-a-GCST90007526	Low hand grip strength (60 years and older) (EWGSOP) || id:ebi-a-GCST90007526	IDP dMRI ProbtrackX ISOVF cgc l || id:ubm-a-848	Inverse variance weighted	1.5334	2	0.464543
ubm-a-2651	ebi-a-GCST90007526	Low hand grip strength (60 years and older) (EWGSOP) || id:ebi-a-GCST90007526	IDP SWI T2star left putamen plus IDP SWI T2star right putamen || id:ubm-a-2651	MR Egger	40.5777	10	1.34016e-05
ubm-a-2651	ebi-a-GCST90007526	Low hand grip strength (60 years and older) (EWGSOP) || id:ebi-a-GCST90007526	IDP SWI T2star left putamen plus IDP SWI T2star right putamen || id:ubm-a-2651	Inverse variance weighted	44.7096	11	5.45721e-06
ubm-a-2829	ebi-a-GCST90007526	Low hand grip strength (60 years and older) (EWGSOP) || id:ebi-a-GCST90007526	DKTatlas rh lateraloccipital area || id:ubm-a-2829	Inverse variance weighted	8.88371	1	0.00287727
ubm-a-458	ebi-a-GCST90007526	Low hand grip strength (60 years and older) (EWGSOP) || id:ebi-a-GCST90007526	IDP dMRI TBSS L3 Anterior corona radiata R || id:ubm-a-458	MR Egger	1.13758	1	0.286165
ubm-a-458	ebi-a-GCST90007526	Low hand grip strength (60 years and older) (EWGSOP) || id:ebi-a-GCST90007526	IDP dMRI TBSS L3 Anterior corona radiata R || id:ubm-a-458	Inverse variance weighted	1.36667	2	0.504929
ubm-a-647	ebi-a-GCST90007526	Low hand grip strength (60 years and older) (EWGSOP) || id:ebi-a-GCST90007526	IDP dMRI ProbtrackX FA ptr l || id:ubm-a-647	Inverse variance weighted	1.52138	1	0.217411
ubm-a-916	ebi-a-GCST90007526	Low hand grip strength (60 years and older) (EWGSOP) || id:ebi-a-GCST90007526	NODEamps100 0025 || id:ubm-a-916	MR Egger	0.713035	1	0.398438
ubm-a-916	ebi-a-GCST90007526	Low hand grip strength (60 years and older) (EWGSOP) || id:ebi-a-GCST90007526	NODEamps100 0025 || id:ubm-a-916	Inverse variance weighted	1.58063	2	0.453701
ubm-a-470	ebi-a-GCST90007526	Low hand grip strength (60 years and older) (EWGSOP) || id:ebi-a-GCST90007526	IDP dMRI TBSS L3 Cingulum cingulate gyrus R || id:ubm-a-470	MR Egger	1.30085	1	0.254058
ubm-a-470	ebi-a-GCST90007526	Low hand grip strength (60 years and older) (EWGSOP) || id:ebi-a-GCST90007526	IDP dMRI TBSS L3 Cingulum cingulate gyrus R || id:ubm-a-470	Inverse variance weighted	1.74451	2	0.418009
ubm-a-643	ebi-a-GCST90007526	Low hand grip strength (60 years and older) (EWGSOP) || id:ebi-a-GCST90007526	IDP dMRI ProbtrackX FA ilf r || id:ubm-a-643	MR Egger	5.1399	1	0.0233821
ubm-a-643	ebi-a-GCST90007526	Low hand grip strength (60 years and older) (EWGSOP) || id:ebi-a-GCST90007526	IDP dMRI ProbtrackX FA ilf r || id:ubm-a-643	Inverse variance weighted	5.22679	2	0.0732853
ubm-a-735	ebi-a-GCST90007526	Low hand grip strength (60 years and older) (EWGSOP) || id:ebi-a-GCST90007526	IDP dMRI ProbtrackX L1 unc r || id:ubm-a-735	MR Egger	0.065355	1	0.798224
ubm-a-735	ebi-a-GCST90007526	Low hand grip strength (60 years and older) (EWGSOP) || id:ebi-a-GCST90007526	IDP dMRI ProbtrackX L1 unc r || id:ubm-a-735	Inverse variance weighted	0.379823	2	0.827032
ubm-a-749	ebi-a-GCST90007526	Low hand grip strength (60 years and older) (EWGSOP) || id:ebi-a-GCST90007526	IDP dMRI ProbtrackX L2 ifo r || id:ubm-a-749	Inverse variance weighted	1.13761	1	0.286157
ubm-a-1834	ebi-a-GCST90007526	Low hand grip strength (60 years and older) (EWGSOP) || id:ebi-a-GCST90007526	NET100 0678 || id:ubm-a-1834	Inverse variance weighted	0.120459	1	0.728537
ubm-a-208	ebi-a-GCST90007526	Low hand grip strength (60 years and older) (EWGSOP) || id:ebi-a-GCST90007526	IDP dMRI TBSS FA Superior cerebellar peduncle R || id:ubm-a-208	Inverse variance weighted	0.000887649	1	0.976232
ubm-a-2776	ebi-a-GCST90007526	Low hand grip strength (60 years and older) (EWGSOP) || id:ebi-a-GCST90007526	a2009s lh G precuneus area || id:ubm-a-2776	Inverse variance weighted	6.61633	1	0.0101048
ubm-a-651	ebi-a-GCST90007526	Low hand grip strength (60 years and older) (EWGSOP) || id:ebi-a-GCST90007526	IDP dMRI ProbtrackX FA str l || id:ubm-a-651	MR Egger	0.335264	1	0.562576
ubm-a-651	ebi-a-GCST90007526	Low hand grip strength (60 years and older) (EWGSOP) || id:ebi-a-GCST90007526	IDP dMRI ProbtrackX FA str l || id:ubm-a-651	Inverse variance weighted	9.12707	2	0.0104252
ubm-a-656	ebi-a-GCST90007526	Low hand grip strength (60 years and older) (EWGSOP) || id:ebi-a-GCST90007526	IDP dMRI ProbtrackX MD ar r || id:ubm-a-656	Inverse variance weighted	0.224033	1	0.635984
ubm-a-883	ebi-a-GCST90007526	Low hand grip strength (60 years and older) (EWGSOP) || id:ebi-a-GCST90007526	NODEamps25 0013 || id:ubm-a-883	Inverse variance weighted	0.917991	1	0.338003
ubm-a-921	ebi-a-GCST90007526	Low hand grip strength (60 years and older) (EWGSOP) || id:ebi-a-GCST90007526	NODEamps100 0030 || id:ubm-a-921	Inverse variance weighted	0.050289	1	0.822561
ubm-a-3025	ebi-a-GCST90007526	Low hand grip strength (60 years and older) (EWGSOP) || id:ebi-a-GCST90007526	a2009s lh S postcentral thickness || id:ubm-a-3025	Inverse variance weighted	0.078223	1	0.77972
ubm-a-649	ebi-a-GCST90007526	Low hand grip strength (60 years and older) (EWGSOP) || id:ebi-a-GCST90007526	IDP dMRI ProbtrackX FA slf l || id:ubm-a-649	Inverse variance weighted	1.07892	1	0.298938
ubm-a-706	ebi-a-GCST90007526	Low hand grip strength (60 years and older) (EWGSOP) || id:ebi-a-GCST90007526	IDP dMRI ProbtrackX MO str r || id:ubm-a-706	Inverse variance weighted	1.18254	1	0.276839
ubm-a-757	ebi-a-GCST90007526	Low hand grip strength (60 years and older) (EWGSOP) || id:ebi-a-GCST90007526	IDP dMRI ProbtrackX L2 slf l || id:ubm-a-757	Inverse variance weighted	1.34089	1	0.246878
ubm-a-806	ebi-a-GCST90007526	Low hand grip strength (60 years and older) (EWGSOP) || id:ebi-a-GCST90007526	IDP dMRI ProbtrackX ICVF mcp || id:ubm-a-806	MR Egger	0.477129	1	0.489726
ubm-a-806	ebi-a-GCST90007526	Low hand grip strength (60 years and older) (EWGSOP) || id:ebi-a-GCST90007526	IDP dMRI ProbtrackX ICVF mcp || id:ubm-a-806	Inverse variance weighted	0.528525	2	0.767772
ubm-a-816	ebi-a-GCST90007526	Low hand grip strength (60 years and older) (EWGSOP) || id:ebi-a-GCST90007526	IDP dMRI ProbtrackX ICVF unc r || id:ubm-a-816	Inverse variance weighted	2.14891	1	0.142672
ubm-a-931	ebi-a-GCST90007526	Low hand grip strength (60 years and older) (EWGSOP) || id:ebi-a-GCST90007526	NODEamps100 0040 || id:ubm-a-931	Inverse variance weighted	0.300426	1	0.583616
ubm-a-1892	ebi-a-GCST90007526	Low hand grip strength (60 years and older) (EWGSOP) || id:ebi-a-GCST90007526	NET100 0736 || id:ubm-a-1892	Inverse variance weighted	0.670896	1	0.412739
ubm-a-390	ebi-a-GCST90007526	Low hand grip strength (60 years and older) (EWGSOP) || id:ebi-a-GCST90007526	IDP dMRI TBSS L2 Genu of corpus callosum || id:ubm-a-390	MR Egger	0.565683	1	0.451979
ubm-a-390	ebi-a-GCST90007526	Low hand grip strength (60 years and older) (EWGSOP) || id:ebi-a-GCST90007526	IDP dMRI TBSS L2 Genu of corpus callosum || id:ubm-a-390	Inverse variance weighted	0.645233	2	0.724252
ubm-a-613	ebi-a-GCST90007526	Low hand grip strength (60 years and older) (EWGSOP) || id:ebi-a-GCST90007526	IDP dMRI TBSS ISOVF External capsule L || id:ubm-a-613	MR Egger	1.44252	2	0.48614
ubm-a-613	ebi-a-GCST90007526	Low hand grip strength (60 years and older) (EWGSOP) || id:ebi-a-GCST90007526	IDP dMRI TBSS ISOVF External capsule L || id:ubm-a-613	Inverse variance weighted	2.31005	3	0.510598
ubm-a-230	ebi-a-GCST90007526	Low hand grip strength (60 years and older) (EWGSOP) || id:ebi-a-GCST90007526	IDP dMRI TBSS FA Cingulum cingulate gyrus R || id:ubm-a-230	MR Egger	0.0123511	1	0.911509
ubm-a-230	ebi-a-GCST90007526	Low hand grip strength (60 years and older) (EWGSOP) || id:ebi-a-GCST90007526	IDP dMRI TBSS FA Cingulum cingulate gyrus R || id:ubm-a-230	Inverse variance weighted	0.0582722	2	0.971284
ubm-a-2649	ebi-a-GCST90007526	Low hand grip strength (60 years and older) (EWGSOP) || id:ebi-a-GCST90007526	IDP SWI T2star left thalamus plus IDP SWI T2star right thalamus || id:ubm-a-2649	MR Egger	0.446721	1	0.503896
ubm-a-2649	ebi-a-GCST90007526	Low hand grip strength (60 years and older) (EWGSOP) || id:ebi-a-GCST90007526	IDP SWI T2star left thalamus plus IDP SWI T2star right thalamus || id:ubm-a-2649	Inverse variance weighted	3.64028	2	0.162003
ubm-a-2734	ebi-a-GCST90007526	Low hand grip strength (60 years and older) (EWGSOP) || id:ebi-a-GCST90007526	DKTatlas lh postcentral area || id:ubm-a-2734	MR Egger	3.56135	1	0.0591397
ubm-a-2734	ebi-a-GCST90007526	Low hand grip strength (60 years and older) (EWGSOP) || id:ebi-a-GCST90007526	DKTatlas lh postcentral area || id:ubm-a-2734	Inverse variance weighted	3.60349	2	0.16501
ubm-a-285	ebi-a-GCST90007526	Low hand grip strength (60 years and older) (EWGSOP) || id:ebi-a-GCST90007526	IDP dMRI TBSS MD Superior longitudinal fasciculus L || id:ubm-a-285	MR Egger	0.0834785	1	0.772638
ubm-a-285	ebi-a-GCST90007526	Low hand grip strength (60 years and older) (EWGSOP) || id:ebi-a-GCST90007526	IDP dMRI TBSS MD Superior longitudinal fasciculus L || id:ubm-a-285	Inverse variance weighted	1.06442	2	0.587305
ubm-a-410	ebi-a-GCST90007526	Low hand grip strength (60 years and older) (EWGSOP) || id:ebi-a-GCST90007526	IDP dMRI TBSS L2 Anterior corona radiata R || id:ubm-a-410	MR Egger	0.0225835	1	0.880545
ubm-a-410	ebi-a-GCST90007526	Low hand grip strength (60 years and older) (EWGSOP) || id:ebi-a-GCST90007526	IDP dMRI TBSS L2 Anterior corona radiata R || id:ubm-a-410	Inverse variance weighted	3.87861	2	0.143804
ubm-a-811	ebi-a-GCST90007526	Low hand grip strength (60 years and older) (EWGSOP) || id:ebi-a-GCST90007526	IDP dMRI ProbtrackX ICVF slf l || id:ubm-a-811	MR Egger	1.08997	1	0.296477
ubm-a-811	ebi-a-GCST90007526	Low hand grip strength (60 years and older) (EWGSOP) || id:ebi-a-GCST90007526	IDP dMRI ProbtrackX ICVF slf l || id:ubm-a-811	Inverse variance weighted	1.65301	2	0.437575
ubm-a-494	ebi-a-GCST90007526	Low hand grip strength (60 years and older) (EWGSOP) || id:ebi-a-GCST90007526	IDP dMRI TBSS ICVF Inferior cerebellar peduncle R || id:ubm-a-494	MR Egger	2.29257	2	0.317815
ubm-a-494	ebi-a-GCST90007526	Low hand grip strength (60 years and older) (EWGSOP) || id:ebi-a-GCST90007526	IDP dMRI TBSS ICVF Inferior cerebellar peduncle R || id:ubm-a-494	Inverse variance weighted	2.44462	3	0.485383
ubm-a-668	ebi-a-GCST90007526	Low hand grip strength (60 years and older) (EWGSOP) || id:ebi-a-GCST90007526	IDP dMRI ProbtrackX MD ifo r || id:ubm-a-668	MR Egger	0.0175231	1	0.894688
ubm-a-668	ebi-a-GCST90007526	Low hand grip strength (60 years and older) (EWGSOP) || id:ebi-a-GCST90007526	IDP dMRI ProbtrackX MD ifo r || id:ubm-a-668	Inverse variance weighted	1.26881	2	0.53025
ubm-a-677	ebi-a-GCST90007526	Low hand grip strength (60 years and older) (EWGSOP) || id:ebi-a-GCST90007526	IDP dMRI ProbtrackX MD slf r || id:ubm-a-677	Inverse variance weighted	1.13426	1	0.286868
ubm-a-722	ebi-a-GCST90007526	Low hand grip strength (60 years and older) (EWGSOP) || id:ebi-a-GCST90007526	IDP dMRI ProbtrackX L1 ifo r || id:ubm-a-722	Inverse variance weighted	0.0107881	1	0.917276
ubm-a-748	ebi-a-GCST90007526	Low hand grip strength (60 years and older) (EWGSOP) || id:ebi-a-GCST90007526	IDP dMRI ProbtrackX L2 ifo l || id:ubm-a-748	Inverse variance weighted	1.24672	1	0.26418
ubm-a-147	ebi-a-GCST90007526	Low hand grip strength (60 years and older) (EWGSOP) || id:ebi-a-GCST90007526	IDP T1 FAST ROIs L cerebellum crus II || id:ubm-a-147	MR Egger	0.177576	1	0.673465
ubm-a-147	ebi-a-GCST90007526	Low hand grip strength (60 years and older) (EWGSOP) || id:ebi-a-GCST90007526	IDP T1 FAST ROIs L cerebellum crus II || id:ubm-a-147	Inverse variance weighted	0.197076	2	0.906161
ubm-a-237	ebi-a-GCST90007526	Low hand grip strength (60 years and older) (EWGSOP) || id:ebi-a-GCST90007526	IDP dMRI TBSS FA Superior longitudinal fasciculus L || id:ubm-a-237	Inverse variance weighted	1.68158	1	0.194715
ubm-a-287	ebi-a-GCST90007526	Low hand grip strength (60 years and older) (EWGSOP) || id:ebi-a-GCST90007526	IDP dMRI TBSS MD Superior fronto-occipital fasciculus L || id:ubm-a-287	Inverse variance weighted	1.03647	1	0.308644
ubm-a-3142	ebi-a-GCST90007526	Low hand grip strength (60 years and older) (EWGSOP) || id:ebi-a-GCST90007526	netmat ICA 09Aug2017 002 || id:ubm-a-3142	MR Egger	0.270418	1	0.603051
ubm-a-3142	ebi-a-GCST90007526	Low hand grip strength (60 years and older) (EWGSOP) || id:ebi-a-GCST90007526	netmat ICA 09Aug2017 002 || id:ubm-a-3142	Inverse variance weighted	0.786686	2	0.674797
ubm-a-424	ebi-a-GCST90007526	Low hand grip strength (60 years and older) (EWGSOP) || id:ebi-a-GCST90007526	IDP dMRI TBSS L2 Cingulum hippocampus R || id:ubm-a-424	MR Egger	0.116014	1	0.733399
ubm-a-424	ebi-a-GCST90007526	Low hand grip strength (60 years and older) (EWGSOP) || id:ebi-a-GCST90007526	IDP dMRI TBSS L2 Cingulum hippocampus R || id:ubm-a-424	Inverse variance weighted	2.30152	2	0.316396
ubm-a-564	ebi-a-GCST90007526	Low hand grip strength (60 years and older) (EWGSOP) || id:ebi-a-GCST90007526	IDP dMRI TBSS OD External capsule R || id:ubm-a-564	Inverse variance weighted	0.900731	1	0.342586
ubm-a-793	ebi-a-GCST90007526	Low hand grip strength (60 years and older) (EWGSOP) || id:ebi-a-GCST90007526	IDP dMRI ProbtrackX ICVF atr r || id:ubm-a-793	MR Egger	0.93252	2	0.627344
ubm-a-793	ebi-a-GCST90007526	Low hand grip strength (60 years and older) (EWGSOP) || id:ebi-a-GCST90007526	IDP dMRI ProbtrackX ICVF atr r || id:ubm-a-793	Inverse variance weighted	2.51031	3	0.473431
ubm-a-929	ebi-a-GCST90007526	Low hand grip strength (60 years and older) (EWGSOP) || id:ebi-a-GCST90007526	NODEamps100 0038 || id:ubm-a-929	MR Egger	1.47545	2	0.478201
ubm-a-929	ebi-a-GCST90007526	Low hand grip strength (60 years and older) (EWGSOP) || id:ebi-a-GCST90007526	NODEamps100 0038 || id:ubm-a-929	Inverse variance weighted	1.9287	3	0.587336
ubm-a-1543	ebi-a-GCST90007526	Low hand grip strength (60 years and older) (EWGSOP) || id:ebi-a-GCST90007526	NET100 0387 || id:ubm-a-1543	Inverse variance weighted	0.680553	1	0.409396
ubm-a-271	ebi-a-GCST90007526	Low hand grip strength (60 years and older) (EWGSOP) || id:ebi-a-GCST90007526	IDP dMRI TBSS MD Posterior corona radiata L || id:ubm-a-271	MR Egger	0.00716502	1	0.932542
ubm-a-271	ebi-a-GCST90007526	Low hand grip strength (60 years and older) (EWGSOP) || id:ebi-a-GCST90007526	IDP dMRI TBSS MD Posterior corona radiata L || id:ubm-a-271	Inverse variance weighted	3.06927	2	0.215534
ubm-a-2737	ebi-a-GCST90007526	Low hand grip strength (60 years and older) (EWGSOP) || id:ebi-a-GCST90007526	DKTatlas lh precuneus area || id:ubm-a-2737	MR Egger	3.49179	1	0.0616738
ubm-a-2737	ebi-a-GCST90007526	Low hand grip strength (60 years and older) (EWGSOP) || id:ebi-a-GCST90007526	DKTatlas lh precuneus area || id:ubm-a-2737	Inverse variance weighted	7.69222	2	0.0213626
ubm-a-561	ebi-a-GCST90007526	Low hand grip strength (60 years and older) (EWGSOP) || id:ebi-a-GCST90007526	IDP dMRI TBSS OD Posterior thalamic radiation L || id:ubm-a-561	MR Egger	5.44487	1	0.0196259
ubm-a-561	ebi-a-GCST90007526	Low hand grip strength (60 years and older) (EWGSOP) || id:ebi-a-GCST90007526	IDP dMRI TBSS OD Posterior thalamic radiation L || id:ubm-a-561	Inverse variance weighted	10.7948	2	0.00452838
ubm-a-629	ebi-a-GCST90007526	Low hand grip strength (60 years and older) (EWGSOP) || id:ebi-a-GCST90007526	IDP dMRI ProbtrackX FA ar r || id:ubm-a-629	Inverse variance weighted	0.951464	1	0.329347
ubm-a-742	ebi-a-GCST90007526	Low hand grip strength (60 years and older) (EWGSOP) || id:ebi-a-GCST90007526	IDP dMRI ProbtrackX L2 cgh l || id:ubm-a-742	Inverse variance weighted	2.36846	1	0.123809
ubm-a-804	ebi-a-GCST90007526	Low hand grip strength (60 years and older) (EWGSOP) || id:ebi-a-GCST90007526	IDP dMRI ProbtrackX ICVF ilf l || id:ubm-a-804	MR Egger	2.21379	3	0.529236
ubm-a-804	ebi-a-GCST90007526	Low hand grip strength (60 years and older) (EWGSOP) || id:ebi-a-GCST90007526	IDP dMRI ProbtrackX ICVF ilf l || id:ubm-a-804	Inverse variance weighted	5.59056	4	0.231883
ubm-a-477	ebi-a-GCST90007526	Low hand grip strength (60 years and older) (EWGSOP) || id:ebi-a-GCST90007526	IDP dMRI TBSS L3 Superior longitudinal fasciculus L || id:ubm-a-477	Inverse variance weighted	1.07564	1	0.299675
ubm-a-667	ebi-a-GCST90007526	Low hand grip strength (60 years and older) (EWGSOP) || id:ebi-a-GCST90007526	IDP dMRI ProbtrackX MD ifo l || id:ubm-a-667	MR Egger	0.00356444	1	0.952392
ubm-a-667	ebi-a-GCST90007526	Low hand grip strength (60 years and older) (EWGSOP) || id:ebi-a-GCST90007526	IDP dMRI ProbtrackX MD ifo l || id:ubm-a-667	Inverse variance weighted	1.31903	2	0.517103
ubm-a-791	ebi-a-GCST90007526	Low hand grip strength (60 years and older) (EWGSOP) || id:ebi-a-GCST90007526	IDP dMRI ProbtrackX ICVF ar r || id:ubm-a-791	MR Egger	3.00313	1	0.0831036
ubm-a-791	ebi-a-GCST90007526	Low hand grip strength (60 years and older) (EWGSOP) || id:ebi-a-GCST90007526	IDP dMRI ProbtrackX ICVF ar r || id:ubm-a-791	Inverse variance weighted	6.08306	2	0.0477618
ubm-a-792	ebi-a-GCST90007526	Low hand grip strength (60 years and older) (EWGSOP) || id:ebi-a-GCST90007526	IDP dMRI ProbtrackX ICVF atr l || id:ubm-a-792	MR Egger	0.947287	1	0.330411
ubm-a-792	ebi-a-GCST90007526	Low hand grip strength (60 years and older) (EWGSOP) || id:ebi-a-GCST90007526	IDP dMRI ProbtrackX ICVF atr l || id:ubm-a-792	Inverse variance weighted	2.01141	2	0.365787
ubm-a-901	ebi-a-GCST90007526	Low hand grip strength (60 years and older) (EWGSOP) || id:ebi-a-GCST90007526	NODEamps100 0010 || id:ubm-a-901	Inverse variance weighted	0.807645	1	0.368818
ubm-a-930	ebi-a-GCST90007526	Low hand grip strength (60 years and older) (EWGSOP) || id:ebi-a-GCST90007526	NODEamps100 0039 || id:ubm-a-930	Inverse variance weighted	0.171645	1	0.678654
ubm-a-131	ebi-a-GCST90007526	Low hand grip strength (60 years and older) (EWGSOP) || id:ebi-a-GCST90007526	IDP T1 FAST ROIs R hippocampus || id:ubm-a-131	MR Egger	0.150528	1	0.698031
ubm-a-131	ebi-a-GCST90007526	Low hand grip strength (60 years and older) (EWGSOP) || id:ebi-a-GCST90007526	IDP T1 FAST ROIs R hippocampus || id:ubm-a-131	Inverse variance weighted	0.480568	2	0.786404
ubm-a-731	ebi-a-GCST90007526	Low hand grip strength (60 years and older) (EWGSOP) || id:ebi-a-GCST90007526	IDP dMRI ProbtrackX L1 slf r || id:ubm-a-731	Inverse variance weighted	9.813	1	0.00173282
ubm-a-9	ebi-a-GCST90007526	Low hand grip strength (60 years and older) (EWGSOP) || id:ebi-a-GCST90007526	IDP T1 SIENAX brain-normalised volume || id:ubm-a-9	Inverse variance weighted	0.438688	1	0.507757
ubm-a-919	ebi-a-GCST90007526	Low hand grip strength (60 years and older) (EWGSOP) || id:ebi-a-GCST90007526	NODEamps100 0028 || id:ubm-a-919	Inverse variance weighted	0.780813	1	0.376893
ubm-a-226	ebi-a-GCST90007526	Low hand grip strength (60 years and older) (EWGSOP) || id:ebi-a-GCST90007526	IDP dMRI TBSS FA Sagittal stratum R || id:ubm-a-226	Inverse variance weighted	0.325474	1	0.568337
ubm-a-274	ebi-a-GCST90007526	Low hand grip strength (60 years and older) (EWGSOP) || id:ebi-a-GCST90007526	IDP dMRI TBSS MD Sagittal stratum R || id:ubm-a-274	Inverse variance weighted	1.08856	1	0.296791
ubm-a-723	ebi-a-GCST90007526	Low hand grip strength (60 years and older) (EWGSOP) || id:ebi-a-GCST90007526	IDP dMRI ProbtrackX L1 ilf l || id:ubm-a-723	MR Egger	0.495667	2	0.78049
ubm-a-723	ebi-a-GCST90007526	Low hand grip strength (60 years and older) (EWGSOP) || id:ebi-a-GCST90007526	IDP dMRI ProbtrackX L1 ilf l || id:ubm-a-723	Inverse variance weighted	2.97809	3	0.395016
ubm-a-887	ebi-a-GCST90007526	Low hand grip strength (60 years and older) (EWGSOP) || id:ebi-a-GCST90007526	NODEamps25 0017 || id:ubm-a-887	Inverse variance weighted	6.33999	1	0.0118046
ubm-a-125	ebi-a-GCST90007526	Low hand grip strength (60 years and older) (EWGSOP) || id:ebi-a-GCST90007526	IDP T1 FAST ROIs R caudate || id:ubm-a-125	Inverse variance weighted	0.00646031	1	0.935938
ubm-a-130	ebi-a-GCST90007526	Low hand grip strength (60 years and older) (EWGSOP) || id:ebi-a-GCST90007526	IDP T1 FAST ROIs L hippocampus || id:ubm-a-130	MR Egger	6.85483	1	0.00884021
ubm-a-130	ebi-a-GCST90007526	Low hand grip strength (60 years and older) (EWGSOP) || id:ebi-a-GCST90007526	IDP T1 FAST ROIs L hippocampus || id:ubm-a-130	Inverse variance weighted	8.07076	2	0.017679
ubm-a-265	ebi-a-GCST90007526	Low hand grip strength (60 years and older) (EWGSOP) || id:ebi-a-GCST90007526	IDP dMRI TBSS MD Retrolenticular part of internal capsule L || id:ubm-a-265	Inverse variance weighted	0.898369	1	0.343219
ubm-a-266	ebi-a-GCST90007526	Low hand grip strength (60 years and older) (EWGSOP) || id:ebi-a-GCST90007526	IDP dMRI TBSS MD Anterior corona radiata R || id:ubm-a-266	Inverse variance weighted	1.32102	1	0.250409
ubm-a-281	ebi-a-GCST90007526	Low hand grip strength (60 years and older) (EWGSOP) || id:ebi-a-GCST90007526	IDP dMRI TBSS MD Cingulum hippocampus L || id:ubm-a-281	Inverse variance weighted	1.54189	1	0.214337
ubm-a-272	ebi-a-GCST90007526	Low hand grip strength (60 years and older) (EWGSOP) || id:ebi-a-GCST90007526	IDP dMRI TBSS MD Posterior thalamic radiation R || id:ubm-a-272	Inverse variance weighted	0.764341	1	0.381974
ubm-a-2840	ebi-a-GCST90007526	Low hand grip strength (60 years and older) (EWGSOP) || id:ebi-a-GCST90007526	DKTatlas rh postcentral area || id:ubm-a-2840	Inverse variance weighted	0.627482	1	0.42828
ubm-a-840	ebi-a-GCST90007526	Low hand grip strength (60 years and older) (EWGSOP) || id:ebi-a-GCST90007526	IDP dMRI ProbtrackX OD str l || id:ubm-a-840	MR Egger	0.0457688	1	0.830597
ubm-a-840	ebi-a-GCST90007526	Low hand grip strength (60 years and older) (EWGSOP) || id:ebi-a-GCST90007526	IDP dMRI ProbtrackX OD str l || id:ubm-a-840	Inverse variance weighted	1.79395	2	0.407802
ubm-a-873	ebi-a-GCST90007526	Low hand grip strength (60 years and older) (EWGSOP) || id:ebi-a-GCST90007526	NODEamps25 0003 || id:ubm-a-873	Inverse variance weighted	0.783451	1	0.376088
ubm-a-2650	ebi-a-GCST90007526	Low hand grip strength (60 years and older) (EWGSOP) || id:ebi-a-GCST90007526	IDP SWI T2star left caudate plus IDP SWI T2star right caudate || id:ubm-a-2650	MR Egger	7.08427	4	0.131501
ubm-a-2650	ebi-a-GCST90007526	Low hand grip strength (60 years and older) (EWGSOP) || id:ebi-a-GCST90007526	IDP SWI T2star left caudate plus IDP SWI T2star right caudate || id:ubm-a-2650	Inverse variance weighted	7.08568	5	0.214346
ubm-a-440	ebi-a-GCST90007526	Low hand grip strength (60 years and older) (EWGSOP) || id:ebi-a-GCST90007526	IDP dMRI TBSS L3 Splenium of corpus callosum || id:ubm-a-440	MR Egger	0.585258	1	0.444259
ubm-a-440	ebi-a-GCST90007526	Low hand grip strength (60 years and older) (EWGSOP) || id:ebi-a-GCST90007526	IDP dMRI TBSS L3 Splenium of corpus callosum || id:ubm-a-440	Inverse variance weighted	0.881381	2	0.643592
ubm-a-473	ebi-a-GCST90007526	Low hand grip strength (60 years and older) (EWGSOP) || id:ebi-a-GCST90007526	IDP dMRI TBSS L3 Cingulum hippocampus L || id:ubm-a-473	MR Egger	1.00219	1	0.316782
ubm-a-473	ebi-a-GCST90007526	Low hand grip strength (60 years and older) (EWGSOP) || id:ebi-a-GCST90007526	IDP dMRI TBSS L3 Cingulum hippocampus L || id:ubm-a-473	Inverse variance weighted	1.62971	2	0.442703
ubm-a-681	ebi-a-GCST90007526	Low hand grip strength (60 years and older) (EWGSOP) || id:ebi-a-GCST90007526	IDP dMRI ProbtrackX MD unc r || id:ubm-a-681	Inverse variance weighted	0.189061	1	0.663699
ubm-a-882	ebi-a-GCST90007526	Low hand grip strength (60 years and older) (EWGSOP) || id:ebi-a-GCST90007526	NODEamps25 0012 || id:ubm-a-882	Inverse variance weighted	0.0445149	1	0.832899
ubm-a-2863	ebi-a-GCST90007526	Low hand grip strength (60 years and older) (EWGSOP) || id:ebi-a-GCST90007526	a2009s rh G cuneus area || id:ubm-a-2863	Inverse variance weighted	0.269344	1	0.603772
ubm-a-3	ebi-a-GCST90007526	Low hand grip strength (60 years and older) (EWGSOP) || id:ebi-a-GCST90007526	IDP T1 SIENAX CSF normalised volume || id:ubm-a-3	MR Egger	2.12944	2	0.344825
ubm-a-3	ebi-a-GCST90007526	Low hand grip strength (60 years and older) (EWGSOP) || id:ebi-a-GCST90007526	IDP T1 SIENAX CSF normalised volume || id:ubm-a-3	Inverse variance weighted	2.43395	3	0.487346
ubm-a-327	ebi-a-GCST90007526	Low hand grip strength (60 years and older) (EWGSOP) || id:ebi-a-GCST90007526	IDP dMRI TBSS MO Cingulum cingulate gyrus L || id:ubm-a-327	MR Egger	0.500753	1	0.479169
ubm-a-327	ebi-a-GCST90007526	Low hand grip strength (60 years and older) (EWGSOP) || id:ebi-a-GCST90007526	IDP dMRI TBSS MO Cingulum cingulate gyrus L || id:ubm-a-327	Inverse variance weighted	9.47731	2	0.00875042
ubm-a-468	ebi-a-GCST90007526	Low hand grip strength (60 years and older) (EWGSOP) || id:ebi-a-GCST90007526	IDP dMRI TBSS L3 External capsule R || id:ubm-a-468	Inverse variance weighted	1.95327	1	0.162234
ubm-a-168	ebi-a-GCST90007526	Low hand grip strength (60 years and older) (EWGSOP) || id:ebi-a-GCST90007526	IDP SWI T2star left caudate || id:ubm-a-168	MR Egger	1.42692	3	0.699237
ubm-a-168	ebi-a-GCST90007526	Low hand grip strength (60 years and older) (EWGSOP) || id:ebi-a-GCST90007526	IDP SWI T2star left caudate || id:ubm-a-168	Inverse variance weighted	1.52372	4	0.822431
ubm-a-209	ebi-a-GCST90007526	Low hand grip strength (60 years and older) (EWGSOP) || id:ebi-a-GCST90007526	IDP dMRI TBSS FA Superior cerebellar peduncle L || id:ubm-a-209	Inverse variance weighted	0.0213319	1	0.883878
ubm-a-2666	ebi-a-GCST90007526	Low hand grip strength (60 years and older) (EWGSOP) || id:ebi-a-GCST90007526	volume Brain-Stem || id:ubm-a-2666	MR Egger	1.25784	2	0.533167
ubm-a-2666	ebi-a-GCST90007526	Low hand grip strength (60 years and older) (EWGSOP) || id:ebi-a-GCST90007526	volume Brain-Stem || id:ubm-a-2666	Inverse variance weighted	3.4887	3	0.32223
ubm-a-857	ebi-a-GCST90007526	Low hand grip strength (60 years and older) (EWGSOP) || id:ebi-a-GCST90007526	IDP dMRI ProbtrackX ISOVF ifo r || id:ubm-a-857	Inverse variance weighted	0.0309617	1	0.860326
ubm-a-267	ebi-a-GCST90007526	Low hand grip strength (60 years and older) (EWGSOP) || id:ebi-a-GCST90007526	IDP dMRI TBSS MD Anterior corona radiata L || id:ubm-a-267	Inverse variance weighted	1.47934	1	0.223878
ubm-a-467	ebi-a-GCST90007526	Low hand grip strength (60 years and older) (EWGSOP) || id:ebi-a-GCST90007526	IDP dMRI TBSS L3 Sagittal stratum L || id:ubm-a-467	Inverse variance weighted	1.59371	1	0.206796
ubm-a-628	ebi-a-GCST90007526	Low hand grip strength (60 years and older) (EWGSOP) || id:ebi-a-GCST90007526	IDP dMRI ProbtrackX FA ar l || id:ubm-a-628	Inverse variance weighted	0.0128155	1	0.909868
ubm-a-758	ebi-a-GCST90007526	Low hand grip strength (60 years and older) (EWGSOP) || id:ebi-a-GCST90007526	IDP dMRI ProbtrackX L2 slf r || id:ubm-a-758	Inverse variance weighted	1.02549	1	0.31122
ubm-a-865	ebi-a-GCST90007526	Low hand grip strength (60 years and older) (EWGSOP) || id:ebi-a-GCST90007526	IDP dMRI ProbtrackX ISOVF slf l || id:ubm-a-865	MR Egger	1.05168	3	0.788751
ubm-a-865	ebi-a-GCST90007526	Low hand grip strength (60 years and older) (EWGSOP) || id:ebi-a-GCST90007526	IDP dMRI ProbtrackX ISOVF slf l || id:ubm-a-865	Inverse variance weighted	1.39411	4	0.845218
ubm-a-224	ebi-a-GCST90007526	Low hand grip strength (60 years and older) (EWGSOP) || id:ebi-a-GCST90007526	IDP dMRI TBSS FA Posterior thalamic radiation R || id:ubm-a-224	Inverse variance weighted	0.924392	1	0.336324
ubm-a-246	ebi-a-GCST90007526	Low hand grip strength (60 years and older) (EWGSOP) || id:ebi-a-GCST90007526	IDP dMRI TBSS MD Genu of corpus callosum || id:ubm-a-246	Inverse variance weighted	0.0489802	1	0.824847
ubm-a-2839	ebi-a-GCST90007526	Low hand grip strength (60 years and older) (EWGSOP) || id:ebi-a-GCST90007526	DKTatlas rh pericalcarine area || id:ubm-a-2839	Inverse variance weighted	1.66692	1	0.196672
ubm-a-448	ebi-a-GCST90007526	Low hand grip strength (60 years and older) (EWGSOP) || id:ebi-a-GCST90007526	IDP dMRI TBSS L3 Superior cerebellar peduncle R || id:ubm-a-448	Inverse variance weighted	0.0386661	1	0.844112
ubm-a-481	ebi-a-GCST90007526	Low hand grip strength (60 years and older) (EWGSOP) || id:ebi-a-GCST90007526	IDP dMRI TBSS L3 Uncinate fasciculus L || id:ubm-a-481	MR Egger	2.25635	1	0.133067
ubm-a-481	ebi-a-GCST90007526	Low hand grip strength (60 years and older) (EWGSOP) || id:ebi-a-GCST90007526	IDP dMRI TBSS L3 Uncinate fasciculus L || id:ubm-a-481	Inverse variance weighted	6.12905	2	0.046676
ubm-a-484	ebi-a-GCST90007526	Low hand grip strength (60 years and older) (EWGSOP) || id:ebi-a-GCST90007526	IDP dMRI TBSS ICVF Middle cerebellar peduncle || id:ubm-a-484	MR Egger	1.37715	3	0.710899
ubm-a-484	ebi-a-GCST90007526	Low hand grip strength (60 years and older) (EWGSOP) || id:ebi-a-GCST90007526	IDP dMRI TBSS ICVF Middle cerebellar peduncle || id:ubm-a-484	Inverse variance weighted	2.06932	4	0.72301
ubm-a-807	ebi-a-GCST90007526	Low hand grip strength (60 years and older) (EWGSOP) || id:ebi-a-GCST90007526	IDP dMRI ProbtrackX ICVF ml l || id:ubm-a-807	Inverse variance weighted	1.76178	1	0.184402
ubm-a-276	ebi-a-GCST90007526	Low hand grip strength (60 years and older) (EWGSOP) || id:ebi-a-GCST90007526	IDP dMRI TBSS MD External capsule R || id:ubm-a-276	Inverse variance weighted	1.00512	1	0.316075
ubm-a-502	ebi-a-GCST90007526	Low hand grip strength (60 years and older) (EWGSOP) || id:ebi-a-GCST90007526	IDP dMRI TBSS ICVF Posterior limb of internal capsule R || id:ubm-a-502	MR Egger	2.92695	2	0.23143
ubm-a-502	ebi-a-GCST90007526	Low hand grip strength (60 years and older) (EWGSOP) || id:ebi-a-GCST90007526	IDP dMRI TBSS ICVF Posterior limb of internal capsule R || id:ubm-a-502	Inverse variance weighted	2.95125	3	0.399203
ubm-a-503	ebi-a-GCST90007526	Low hand grip strength (60 years and older) (EWGSOP) || id:ebi-a-GCST90007526	IDP dMRI TBSS ICVF Posterior limb of internal capsule L || id:ubm-a-503	MR Egger	8.90721	3	0.0305503
ubm-a-503	ebi-a-GCST90007526	Low hand grip strength (60 years and older) (EWGSOP) || id:ebi-a-GCST90007526	IDP dMRI TBSS ICVF Posterior limb of internal capsule L || id:ubm-a-503	Inverse variance weighted	11.2279	4	0.024119
ubm-a-642	ebi-a-GCST90007526	Low hand grip strength (60 years and older) (EWGSOP) || id:ebi-a-GCST90007526	IDP dMRI ProbtrackX FA ilf l || id:ubm-a-642	MR Egger	0.0935372	1	0.759728
ubm-a-642	ebi-a-GCST90007526	Low hand grip strength (60 years and older) (EWGSOP) || id:ebi-a-GCST90007526	IDP dMRI ProbtrackX FA ilf l || id:ubm-a-642	Inverse variance weighted	1.4602	2	0.48186
ubm-a-660	ebi-a-GCST90007526	Low hand grip strength (60 years and older) (EWGSOP) || id:ebi-a-GCST90007526	IDP dMRI ProbtrackX MD cgc r || id:ubm-a-660	MR Egger	0.309982	1	0.577691
ubm-a-660	ebi-a-GCST90007526	Low hand grip strength (60 years and older) (EWGSOP) || id:ebi-a-GCST90007526	IDP dMRI ProbtrackX MD cgc r || id:ubm-a-660	Inverse variance weighted	1.48454	2	0.476031
ubm-a-278	ebi-a-GCST90007526	Low hand grip strength (60 years and older) (EWGSOP) || id:ebi-a-GCST90007526	IDP dMRI TBSS MD Cingulum cingulate gyrus R || id:ubm-a-278	MR Egger	0.263618	1	0.607646
ubm-a-278	ebi-a-GCST90007526	Low hand grip strength (60 years and older) (EWGSOP) || id:ebi-a-GCST90007526	IDP dMRI TBSS MD Cingulum cingulate gyrus R || id:ubm-a-278	Inverse variance weighted	1.58362	2	0.453023
ubm-a-406	ebi-a-GCST90007526	Low hand grip strength (60 years and older) (EWGSOP) || id:ebi-a-GCST90007526	IDP dMRI TBSS L2 Posterior limb of internal capsule R || id:ubm-a-406	Inverse variance weighted	0.0776609	1	0.780493
ubm-a-498	ebi-a-GCST90007526	Low hand grip strength (60 years and older) (EWGSOP) || id:ebi-a-GCST90007526	IDP dMRI TBSS ICVF Cerebral peduncle R || id:ubm-a-498	MR Egger	2.21734	3	0.528541
ubm-a-498	ebi-a-GCST90007526	Low hand grip strength (60 years and older) (EWGSOP) || id:ebi-a-GCST90007526	IDP dMRI TBSS ICVF Cerebral peduncle R || id:ubm-a-498	Inverse variance weighted	2.33132	4	0.675074
ubm-a-918	ebi-a-GCST90007526	Low hand grip strength (60 years and older) (EWGSOP) || id:ebi-a-GCST90007526	NODEamps100 0027 || id:ubm-a-918	MR Egger	0.894607	2	0.63935
ubm-a-918	ebi-a-GCST90007526	Low hand grip strength (60 years and older) (EWGSOP) || id:ebi-a-GCST90007526	NODEamps100 0027 || id:ubm-a-918	Inverse variance weighted	2.29207	3	0.514041
ubm-a-1620	ebi-a-GCST90007526	Low hand grip strength (60 years and older) (EWGSOP) || id:ebi-a-GCST90007526	NET100 0464 || id:ubm-a-1620	MR Egger	2.64609	1	0.103805
ubm-a-1620	ebi-a-GCST90007526	Low hand grip strength (60 years and older) (EWGSOP) || id:ebi-a-GCST90007526	NET100 0464 || id:ubm-a-1620	Inverse variance weighted	3.09768	2	0.212494
ubm-a-173	ebi-a-GCST90007526	Low hand grip strength (60 years and older) (EWGSOP) || id:ebi-a-GCST90007526	IDP SWI T2star right pallidum || id:ubm-a-173	MR Egger	0.931895	5	0.96787
ubm-a-173	ebi-a-GCST90007526	Low hand grip strength (60 years and older) (EWGSOP) || id:ebi-a-GCST90007526	IDP SWI T2star right pallidum || id:ubm-a-173	Inverse variance weighted	2.0039	6	0.91934
ubm-a-200	ebi-a-GCST90007526	Low hand grip strength (60 years and older) (EWGSOP) || id:ebi-a-GCST90007526	IDP dMRI TBSS FA Splenium of corpus callosum || id:ubm-a-200	MR Egger	3.50169	2	0.173627
ubm-a-200	ebi-a-GCST90007526	Low hand grip strength (60 years and older) (EWGSOP) || id:ebi-a-GCST90007526	IDP dMRI TBSS FA Splenium of corpus callosum || id:ubm-a-200	Inverse variance weighted	3.53732	3	0.315954
ubm-a-268	ebi-a-GCST90007526	Low hand grip strength (60 years and older) (EWGSOP) || id:ebi-a-GCST90007526	IDP dMRI TBSS MD Superior corona radiata R || id:ubm-a-268	Inverse variance weighted	1.32412	1	0.249855
ubm-a-541	ebi-a-GCST90007526	Low hand grip strength (60 years and older) (EWGSOP) || id:ebi-a-GCST90007526	IDP dMRI TBSS OD Medial lemniscus L || id:ubm-a-541	Inverse variance weighted	1.45749	1	0.22733
ubm-a-774	ebi-a-GCST90007526	Low hand grip strength (60 years and older) (EWGSOP) || id:ebi-a-GCST90007526	IDP dMRI ProbtrackX L3 fmi || id:ubm-a-774	MR Egger	1.08833	1	0.296841
ubm-a-774	ebi-a-GCST90007526	Low hand grip strength (60 years and older) (EWGSOP) || id:ebi-a-GCST90007526	IDP dMRI ProbtrackX L3 fmi || id:ubm-a-774	Inverse variance weighted	1.49501	2	0.473547
ubm-a-893	ebi-a-GCST90007526	Low hand grip strength (60 years and older) (EWGSOP) || id:ebi-a-GCST90007526	NODEamps100 0002 || id:ubm-a-893	Inverse variance weighted	1.79071	1	0.180839
ubm-a-289	ebi-a-GCST90007526	Low hand grip strength (60 years and older) (EWGSOP) || id:ebi-a-GCST90007526	IDP dMRI TBSS MD Uncinate fasciculus L || id:ubm-a-289	Inverse variance weighted	0.0221368	1	0.881724
ubm-a-400	ebi-a-GCST90007526	Low hand grip strength (60 years and older) (EWGSOP) || id:ebi-a-GCST90007526	IDP dMRI TBSS L2 Superior cerebellar peduncle R || id:ubm-a-400	Inverse variance weighted	0.0224248	1	0.880963
ubm-a-750	ebi-a-GCST90007526	Low hand grip strength (60 years and older) (EWGSOP) || id:ebi-a-GCST90007526	IDP dMRI ProbtrackX L2 ilf l || id:ubm-a-750	Inverse variance weighted	1.30698	1	0.252942
ubm-a-802	ebi-a-GCST90007526	Low hand grip strength (60 years and older) (EWGSOP) || id:ebi-a-GCST90007526	IDP dMRI ProbtrackX ICVF ifo l || id:ubm-a-802	MR Egger	2.16542	2	0.338677
ubm-a-802	ebi-a-GCST90007526	Low hand grip strength (60 years and older) (EWGSOP) || id:ebi-a-GCST90007526	IDP dMRI ProbtrackX ICVF ifo l || id:ubm-a-802	Inverse variance weighted	5.62977	3	0.13108
ubm-a-910	ebi-a-GCST90007526	Low hand grip strength (60 years and older) (EWGSOP) || id:ebi-a-GCST90007526	NODEamps100 0019 || id:ubm-a-910	Inverse variance weighted	1.01392	1	0.313966
ubm-a-135	ebi-a-GCST90007526	Low hand grip strength (60 years and older) (EWGSOP) || id:ebi-a-GCST90007526	IDP T1 FAST ROIs R ventral striatum || id:ubm-a-135	Inverse variance weighted	1.09841	1	0.294614
ubm-a-264	ebi-a-GCST90007526	Low hand grip strength (60 years and older) (EWGSOP) || id:ebi-a-GCST90007526	IDP dMRI TBSS MD Retrolenticular part of internal capsule R || id:ubm-a-264	Inverse variance weighted	0.748707	1	0.386886
ubm-a-2733	ebi-a-GCST90007526	Low hand grip strength (60 years and older) (EWGSOP) || id:ebi-a-GCST90007526	DKTatlas lh pericalcarine area || id:ubm-a-2733	Inverse variance weighted	1.15563	1	0.282373
ubm-a-2019	ebi-a-GCST90007526	Low hand grip strength (60 years and older) (EWGSOP) || id:ebi-a-GCST90007526	NET100 0863 || id:ubm-a-2019	Inverse variance weighted	0.208532	1	0.647921
ubm-a-357	ebi-a-GCST90007526	Low hand grip strength (60 years and older) (EWGSOP) || id:ebi-a-GCST90007526	IDP dMRI TBSS L1 Anterior limb of internal capsule L || id:ubm-a-357	Inverse variance weighted	0.852219	1	0.355925
ubm-a-517	ebi-a-GCST90007526	Low hand grip strength (60 years and older) (EWGSOP) || id:ebi-a-GCST90007526	IDP dMRI TBSS ICVF External capsule L || id:ubm-a-517	MR Egger	0.512815	1	0.473923
ubm-a-517	ebi-a-GCST90007526	Low hand grip strength (60 years and older) (EWGSOP) || id:ebi-a-GCST90007526	IDP dMRI TBSS ICVF External capsule L || id:ubm-a-517	Inverse variance weighted	6.5599	2	0.0376301
ubm-a-641	ebi-a-GCST90007526	Low hand grip strength (60 years and older) (EWGSOP) || id:ebi-a-GCST90007526	IDP dMRI ProbtrackX FA ifo r || id:ubm-a-641	Inverse variance weighted	1.15316	1	0.282888
ubm-a-146	ebi-a-GCST90007526	Low hand grip strength (60 years and older) (EWGSOP) || id:ebi-a-GCST90007526	IDP T1 FAST ROIs R cerebellum crus I || id:ubm-a-146	MR Egger	1.96729	2	0.373946
ubm-a-146	ebi-a-GCST90007526	Low hand grip strength (60 years and older) (EWGSOP) || id:ebi-a-GCST90007526	IDP T1 FAST ROIs R cerebellum crus I || id:ubm-a-146	Inverse variance weighted	2.03887	3	0.564377
ubm-a-2667	ebi-a-GCST90007526	Low hand grip strength (60 years and older) (EWGSOP) || id:ebi-a-GCST90007526	volume Left-Hippocampus || id:ubm-a-2667	MR Egger	3.54897	1	0.0595826
ubm-a-2667	ebi-a-GCST90007526	Low hand grip strength (60 years and older) (EWGSOP) || id:ebi-a-GCST90007526	volume Left-Hippocampus || id:ubm-a-2667	Inverse variance weighted	3.70702	2	0.156687
ubm-a-300	ebi-a-GCST90007526	Low hand grip strength (60 years and older) (EWGSOP) || id:ebi-a-GCST90007526	IDP dMRI TBSS MO Medial lemniscus R || id:ubm-a-300	Inverse variance weighted	2.41472	1	0.1202
ubm-a-466	ebi-a-GCST90007526	Low hand grip strength (60 years and older) (EWGSOP) || id:ebi-a-GCST90007526	IDP dMRI TBSS L3 Sagittal stratum R || id:ubm-a-466	MR Egger	2.01955	1	0.155285
ubm-a-466	ebi-a-GCST90007526	Low hand grip strength (60 years and older) (EWGSOP) || id:ebi-a-GCST90007526	IDP dMRI TBSS L3 Sagittal stratum R || id:ubm-a-466	Inverse variance weighted	2.066	2	0.355937
ubm-a-666	ebi-a-GCST90007526	Low hand grip strength (60 years and older) (EWGSOP) || id:ebi-a-GCST90007526	IDP dMRI ProbtrackX MD fmi || id:ubm-a-666	Inverse variance weighted	1.46599	1	0.225979
ubm-a-676	ebi-a-GCST90007526	Low hand grip strength (60 years and older) (EWGSOP) || id:ebi-a-GCST90007526	IDP dMRI ProbtrackX MD slf l || id:ubm-a-676	Inverse variance weighted	1.36618	1	0.242469
ubm-a-724	ebi-a-GCST90007526	Low hand grip strength (60 years and older) (EWGSOP) || id:ebi-a-GCST90007526	IDP dMRI ProbtrackX L1 ilf r || id:ubm-a-724	MR Egger	0.0398218	1	0.841829
ubm-a-724	ebi-a-GCST90007526	Low hand grip strength (60 years and older) (EWGSOP) || id:ebi-a-GCST90007526	IDP dMRI ProbtrackX L1 ilf r || id:ubm-a-724	Inverse variance weighted	2.58958	2	0.273956
ubm-a-795	ebi-a-GCST90007526	Low hand grip strength (60 years and older) (EWGSOP) || id:ebi-a-GCST90007526	IDP dMRI ProbtrackX ICVF cgc r || id:ubm-a-795	Inverse variance weighted	6.15011	1	0.0131404
ubm-a-924	ebi-a-GCST90007526	Low hand grip strength (60 years and older) (EWGSOP) || id:ebi-a-GCST90007526	NODEamps100 0033 || id:ubm-a-924	Inverse variance weighted	2.99854e-05	1	0.995631
ubm-a-165	ebi-a-GCST90007526	Low hand grip strength (60 years and older) (EWGSOP) || id:ebi-a-GCST90007526	IDP T2 FLAIR BIANCA WMH volume || id:ubm-a-165	MR Egger	2.17272	1	0.140477
ubm-a-165	ebi-a-GCST90007526	Low hand grip strength (60 years and older) (EWGSOP) || id:ebi-a-GCST90007526	IDP T2 FLAIR BIANCA WMH volume || id:ubm-a-165	Inverse variance weighted	2.31334	2	0.314532
ubm-a-363	ebi-a-GCST90007526	Low hand grip strength (60 years and older) (EWGSOP) || id:ebi-a-GCST90007526	IDP dMRI TBSS L1 Anterior corona radiata L || id:ubm-a-363	Inverse variance weighted	1.35214	1	0.244904
ubm-a-521	ebi-a-GCST90007526	Low hand grip strength (60 years and older) (EWGSOP) || id:ebi-a-GCST90007526	IDP dMRI TBSS ICVF Cingulum hippocampus L || id:ubm-a-521	MR Egger	1.0186	1	0.312851
ubm-a-521	ebi-a-GCST90007526	Low hand grip strength (60 years and older) (EWGSOP) || id:ebi-a-GCST90007526	IDP dMRI TBSS ICVF Cingulum hippocampus L || id:ubm-a-521	Inverse variance weighted	1.97701	2	0.372133
ubm-a-805	ebi-a-GCST90007526	Low hand grip strength (60 years and older) (EWGSOP) || id:ebi-a-GCST90007526	IDP dMRI ProbtrackX ICVF ilf r || id:ubm-a-805	MR Egger	1.86329	1	0.172245
ubm-a-805	ebi-a-GCST90007526	Low hand grip strength (60 years and older) (EWGSOP) || id:ebi-a-GCST90007526	IDP dMRI ProbtrackX ICVF ilf r || id:ubm-a-805	Inverse variance weighted	1.92625	2	0.381699
ubm-a-1032	ebi-a-GCST90007526	Low hand grip strength (60 years and older) (EWGSOP) || id:ebi-a-GCST90007526	NET25 0086 || id:ubm-a-1032	Inverse variance weighted	6.20624	1	0.0127301
ubm-a-225	ebi-a-GCST90007526	Low hand grip strength (60 years and older) (EWGSOP) || id:ebi-a-GCST90007526	IDP dMRI TBSS FA Posterior thalamic radiation L || id:ubm-a-225	Inverse variance weighted	0.872752	1	0.350194
ubm-a-372	ebi-a-GCST90007526	Low hand grip strength (60 years and older) (EWGSOP) || id:ebi-a-GCST90007526	IDP dMRI TBSS L1 External capsule R || id:ubm-a-372	Inverse variance weighted	6.51029	1	0.0107252
ubm-a-465	ebi-a-GCST90007526	Low hand grip strength (60 years and older) (EWGSOP) || id:ebi-a-GCST90007526	IDP dMRI TBSS L3 Posterior thalamic radiation L || id:ubm-a-465	Inverse variance weighted	1.27031	1	0.259708
ubm-a-639	ebi-a-GCST90007526	Low hand grip strength (60 years and older) (EWGSOP) || id:ebi-a-GCST90007526	IDP dMRI ProbtrackX FA fmi || id:ubm-a-639	MR Egger	2.93297	2	0.230736
ubm-a-639	ebi-a-GCST90007526	Low hand grip strength (60 years and older) (EWGSOP) || id:ebi-a-GCST90007526	IDP dMRI ProbtrackX FA fmi || id:ubm-a-639	Inverse variance weighted	2.95852	3	0.398065
ubm-a-721	ebi-a-GCST90007526	Low hand grip strength (60 years and older) (EWGSOP) || id:ebi-a-GCST90007526	IDP dMRI ProbtrackX L1 ifo l || id:ubm-a-721	Inverse variance weighted	1.21923	1	0.269511
ubm-a-796	ebi-a-GCST90007526	Low hand grip strength (60 years and older) (EWGSOP) || id:ebi-a-GCST90007526	IDP dMRI ProbtrackX ICVF cgh l || id:ubm-a-796	MR Egger	0.928482	1	0.335258
ubm-a-796	ebi-a-GCST90007526	Low hand grip strength (60 years and older) (EWGSOP) || id:ebi-a-GCST90007526	IDP dMRI ProbtrackX ICVF cgh l || id:ubm-a-796	Inverse variance weighted	2.03737	2	0.361069
ubm-a-809	ebi-a-GCST90007526	Low hand grip strength (60 years and older) (EWGSOP) || id:ebi-a-GCST90007526	IDP dMRI ProbtrackX ICVF ptr l || id:ubm-a-809	MR Egger	10.1226	2	0.00633731
ubm-a-809	ebi-a-GCST90007526	Low hand grip strength (60 years and older) (EWGSOP) || id:ebi-a-GCST90007526	IDP dMRI ProbtrackX ICVF ptr l || id:ubm-a-809	Inverse variance weighted	10.1301	3	0.0174921
ubm-a-886	ebi-a-GCST90007526	Low hand grip strength (60 years and older) (EWGSOP) || id:ebi-a-GCST90007526	NODEamps25 0016 || id:ubm-a-886	Inverse variance weighted	0.429909	1	0.512034
ubm-a-269	ebi-a-GCST90007526	Low hand grip strength (60 years and older) (EWGSOP) || id:ebi-a-GCST90007526	IDP dMRI TBSS MD Superior corona radiata L || id:ubm-a-269	Inverse variance weighted	1.34077	1	0.246898
ubm-a-392	ebi-a-GCST90007526	Low hand grip strength (60 years and older) (EWGSOP) || id:ebi-a-GCST90007526	IDP dMRI TBSS L2 Splenium of corpus callosum || id:ubm-a-392	MR Egger	3.32273	2	0.189879
ubm-a-392	ebi-a-GCST90007526	Low hand grip strength (60 years and older) (EWGSOP) || id:ebi-a-GCST90007526	IDP dMRI TBSS L2 Splenium of corpus callosum || id:ubm-a-392	Inverse variance weighted	3.40835	3	0.332845
ubm-a-412	ebi-a-GCST90007526	Low hand grip strength (60 years and older) (EWGSOP) || id:ebi-a-GCST90007526	IDP dMRI TBSS L2 Superior corona radiata R || id:ubm-a-412	MR Egger	0.123484	1	0.725286
ubm-a-412	ebi-a-GCST90007526	Low hand grip strength (60 years and older) (EWGSOP) || id:ebi-a-GCST90007526	IDP dMRI TBSS L2 Superior corona radiata R || id:ubm-a-412	Inverse variance weighted	2.25018	2	0.324624
ubm-a-500	ebi-a-GCST90007526	Low hand grip strength (60 years and older) (EWGSOP) || id:ebi-a-GCST90007526	IDP dMRI TBSS ICVF Anterior limb of internal capsule R || id:ubm-a-500	MR Egger	0.812641	1	0.367341
ubm-a-500	ebi-a-GCST90007526	Low hand grip strength (60 years and older) (EWGSOP) || id:ebi-a-GCST90007526	IDP dMRI TBSS ICVF Anterior limb of internal capsule R || id:ubm-a-500	Inverse variance weighted	1.12003	2	0.571201
ubm-a-519	ebi-a-GCST90007526	Low hand grip strength (60 years and older) (EWGSOP) || id:ebi-a-GCST90007526	IDP dMRI TBSS ICVF Cingulum cingulate gyrus L || id:ubm-a-519	Inverse variance weighted	5.69264	1	0.0170362
ubm-a-794	ebi-a-GCST90007526	Low hand grip strength (60 years and older) (EWGSOP) || id:ebi-a-GCST90007526	IDP dMRI ProbtrackX ICVF cgc l || id:ubm-a-794	Inverse variance weighted	5.44798	1	0.019591
ubm-a-2746	ebi-a-GCST90007526	Low hand grip strength (60 years and older) (EWGSOP) || id:ebi-a-GCST90007526	DKTatlas lh WhiteSurfArea area || id:ubm-a-2746	Inverse variance weighted	0.0830589	1	0.773194
ubm-a-408	ebi-a-GCST90007526	Low hand grip strength (60 years and older) (EWGSOP) || id:ebi-a-GCST90007526	IDP dMRI TBSS L2 Retrolenticular part of internal capsule R || id:ubm-a-408	MR Egger	0.746475	1	0.387594
ubm-a-408	ebi-a-GCST90007526	Low hand grip strength (60 years and older) (EWGSOP) || id:ebi-a-GCST90007526	IDP dMRI TBSS L2 Retrolenticular part of internal capsule R || id:ubm-a-408	Inverse variance weighted	3.50431	2	0.1734
ubm-a-456	ebi-a-GCST90007526	Low hand grip strength (60 years and older) (EWGSOP) || id:ebi-a-GCST90007526	IDP dMRI TBSS L3 Retrolenticular part of internal capsule R || id:ubm-a-456	Inverse variance weighted	0.811549	1	0.367663
ubm-a-800	ebi-a-GCST90007526	Low hand grip strength (60 years and older) (EWGSOP) || id:ebi-a-GCST90007526	IDP dMRI ProbtrackX ICVF fma || id:ubm-a-800	MR Egger	4.23265	3	0.237414
ubm-a-800	ebi-a-GCST90007526	Low hand grip strength (60 years and older) (EWGSOP) || id:ebi-a-GCST90007526	IDP dMRI ProbtrackX ICVF fma || id:ubm-a-800	Inverse variance weighted	4.39961	4	0.354617
ubm-a-401	ebi-a-GCST90007526	Low hand grip strength (60 years and older) (EWGSOP) || id:ebi-a-GCST90007526	IDP dMRI TBSS L2 Superior cerebellar peduncle L || id:ubm-a-401	Inverse variance weighted	0.0508895	1	0.821523
ubm-a-640	ebi-a-GCST90007526	Low hand grip strength (60 years and older) (EWGSOP) || id:ebi-a-GCST90007526	IDP dMRI ProbtrackX FA ifo l || id:ubm-a-640	Inverse variance weighted	1.2358	1	0.266282
ubm-a-10	ebi-a-GCST90007526	Low hand grip strength (60 years and older) (EWGSOP) || id:ebi-a-GCST90007526	IDP T1 SIENAX brain-unnormalised volume || id:ubm-a-10	Inverse variance weighted	0.438755	1	0.507724
ubm-a-2652	ebi-a-GCST90007526	Low hand grip strength (60 years and older) (EWGSOP) || id:ebi-a-GCST90007526	IDP SWI T2star left pallidum plus IDP SWI T2star right pallidum || id:ubm-a-2652	MR Egger	0.524683	5	0.991192
ubm-a-2652	ebi-a-GCST90007526	Low hand grip strength (60 years and older) (EWGSOP) || id:ebi-a-GCST90007526	IDP SWI T2star left pallidum plus IDP SWI T2star right pallidum || id:ubm-a-2652	Inverse variance weighted	0.841265	6	0.990921
ubm-a-2658	ebi-a-GCST90007526	Low hand grip strength (60 years and older) (EWGSOP) || id:ebi-a-GCST90007526	volume Left-Cerebellum-White-Matter || id:ubm-a-2658	Inverse variance weighted	1.22926	1	0.26755
ubm-a-419	ebi-a-GCST90007526	Low hand grip strength (60 years and older) (EWGSOP) || id:ebi-a-GCST90007526	IDP dMRI TBSS L2 Sagittal stratum L || id:ubm-a-419	Inverse variance weighted	1.10817	1	0.292479
ubm-a-775	ebi-a-GCST90007526	Low hand grip strength (60 years and older) (EWGSOP) || id:ebi-a-GCST90007526	IDP dMRI ProbtrackX L3 ifo l || id:ubm-a-775	Inverse variance weighted	1.62479	1	0.202425
ubm-a-798	ebi-a-GCST90007526	Low hand grip strength (60 years and older) (EWGSOP) || id:ebi-a-GCST90007526	IDP dMRI ProbtrackX ICVF cst l || id:ubm-a-798	MR Egger	2.97692	1	0.0844596
ubm-a-798	ebi-a-GCST90007526	Low hand grip strength (60 years and older) (EWGSOP) || id:ebi-a-GCST90007526	IDP dMRI ProbtrackX ICVF cst l || id:ubm-a-798	Inverse variance weighted	5.56205	2	0.0619749
ubm-a-872	ebi-a-GCST90007526	Low hand grip strength (60 years and older) (EWGSOP) || id:ebi-a-GCST90007526	NODEamps25 0002 || id:ubm-a-872	Inverse variance weighted	0.0868713	1	0.768193
ubm-a-2533	ebi-a-GCST90007526	Low hand grip strength (60 years and older) (EWGSOP) || id:ebi-a-GCST90007526	NET100 1377 || id:ubm-a-2533	Inverse variance weighted	1.91667	1	0.166224
ubm-a-270	ebi-a-GCST90007526	Low hand grip strength (60 years and older) (EWGSOP) || id:ebi-a-GCST90007526	IDP dMRI TBSS MD Posterior corona radiata R || id:ubm-a-270	Inverse variance weighted	1.26001	1	0.261649
ubm-a-418	ebi-a-GCST90007526	Low hand grip strength (60 years and older) (EWGSOP) || id:ebi-a-GCST90007526	IDP dMRI TBSS L2 Sagittal stratum R || id:ubm-a-418	Inverse variance weighted	0.766151	1	0.38141
ubm-a-799	ebi-a-GCST90007526	Low hand grip strength (60 years and older) (EWGSOP) || id:ebi-a-GCST90007526	IDP dMRI ProbtrackX ICVF cst r || id:ubm-a-799	MR Egger	2.13171	2	0.344433
ubm-a-799	ebi-a-GCST90007526	Low hand grip strength (60 years and older) (EWGSOP) || id:ebi-a-GCST90007526	IDP dMRI ProbtrackX ICVF cst r || id:ubm-a-799	Inverse variance weighted	2.19363	3	0.533204
ubm-a-2685	ebi-a-GCST90007526	Low hand grip strength (60 years and older) (EWGSOP) || id:ebi-a-GCST90007526	volume Right-VentralDC || id:ubm-a-2685	MR Egger	0.478315	1	0.489187
ubm-a-2685	ebi-a-GCST90007526	Low hand grip strength (60 years and older) (EWGSOP) || id:ebi-a-GCST90007526	volume Right-VentralDC || id:ubm-a-2685	Inverse variance weighted	2.07433	2	0.354458
ubm-a-438	ebi-a-GCST90007526	Low hand grip strength (60 years and older) (EWGSOP) || id:ebi-a-GCST90007526	IDP dMRI TBSS L3 Genu of corpus callosum || id:ubm-a-438	MR Egger	0.71887	1	0.396515
ubm-a-438	ebi-a-GCST90007526	Low hand grip strength (60 years and older) (EWGSOP) || id:ebi-a-GCST90007526	IDP dMRI TBSS L3 Genu of corpus callosum || id:ubm-a-438	Inverse variance weighted	0.724588	2	0.696078
ubm-a-515	ebi-a-GCST90007526	Low hand grip strength (60 years and older) (EWGSOP) || id:ebi-a-GCST90007526	IDP dMRI TBSS ICVF Sagittal stratum L || id:ubm-a-515	MR Egger	2.23013	2	0.327893
ubm-a-515	ebi-a-GCST90007526	Low hand grip strength (60 years and older) (EWGSOP) || id:ebi-a-GCST90007526	IDP dMRI TBSS ICVF Sagittal stratum L || id:ubm-a-515	Inverse variance weighted	2.36095	3	0.500944
ubm-a-913	ebi-a-GCST90007526	Low hand grip strength (60 years and older) (EWGSOP) || id:ebi-a-GCST90007526	NODEamps100 0022 || id:ubm-a-913	Inverse variance weighted	0.631105	1	0.42695
ubm-a-2669	ebi-a-GCST90007526	Low hand grip strength (60 years and older) (EWGSOP) || id:ebi-a-GCST90007526	volume CSF || id:ubm-a-2669	MR Egger	1.31316	1	0.251823
ubm-a-2669	ebi-a-GCST90007526	Low hand grip strength (60 years and older) (EWGSOP) || id:ebi-a-GCST90007526	volume CSF || id:ubm-a-2669	Inverse variance weighted	3.03691	2	0.21905
ubm-a-273	ebi-a-GCST90007526	Low hand grip strength (60 years and older) (EWGSOP) || id:ebi-a-GCST90007526	IDP dMRI TBSS MD Posterior thalamic radiation L || id:ubm-a-273	Inverse variance weighted	1.16649	1	0.280124
ubm-a-507	ebi-a-GCST90007526	Low hand grip strength (60 years and older) (EWGSOP) || id:ebi-a-GCST90007526	IDP dMRI TBSS ICVF Anterior corona radiata L || id:ubm-a-507	MR Egger	1.02067	1	0.31236
ubm-a-507	ebi-a-GCST90007526	Low hand grip strength (60 years and older) (EWGSOP) || id:ebi-a-GCST90007526	IDP dMRI TBSS ICVF Anterior corona radiata L || id:ubm-a-507	Inverse variance weighted	1.78971	2	0.408667
ubm-a-813	ebi-a-GCST90007526	Low hand grip strength (60 years and older) (EWGSOP) || id:ebi-a-GCST90007526	IDP dMRI ProbtrackX ICVF str l || id:ubm-a-813	MR Egger	0.986219	1	0.320668
ubm-a-813	ebi-a-GCST90007526	Low hand grip strength (60 years and older) (EWGSOP) || id:ebi-a-GCST90007526	IDP dMRI ProbtrackX ICVF str l || id:ubm-a-813	Inverse variance weighted	1.73761	2	0.419452
ubm-a-2790	ebi-a-GCST90007526	Low hand grip strength (60 years and older) (EWGSOP) || id:ebi-a-GCST90007526	a2009s lh S calcarine area || id:ubm-a-2790	Inverse variance weighted	1.15915	1	0.281643
ubm-a-525	ebi-a-GCST90007526	Low hand grip strength (60 years and older) (EWGSOP) || id:ebi-a-GCST90007526	IDP dMRI TBSS ICVF Superior longitudinal fasciculus L || id:ubm-a-525	MR Egger	1.1391	1	0.285843
ubm-a-525	ebi-a-GCST90007526	Low hand grip strength (60 years and older) (EWGSOP) || id:ebi-a-GCST90007526	IDP dMRI TBSS ICVF Superior longitudinal fasciculus L || id:ubm-a-525	Inverse variance weighted	1.47597	2	0.478076
ubm-a-778	ebi-a-GCST90007526	Low hand grip strength (60 years and older) (EWGSOP) || id:ebi-a-GCST90007526	IDP dMRI ProbtrackX L3 ilf r || id:ubm-a-778	Inverse variance weighted	1.56496	1	0.21094
ubm-a-803	ebi-a-GCST90007526	Low hand grip strength (60 years and older) (EWGSOP) || id:ebi-a-GCST90007526	IDP dMRI ProbtrackX ICVF ifo r || id:ubm-a-803	MR Egger	11.2566	3	0.0104161
ubm-a-803	ebi-a-GCST90007526	Low hand grip strength (60 years and older) (EWGSOP) || id:ebi-a-GCST90007526	IDP dMRI ProbtrackX ICVF ifo r || id:ubm-a-803	Inverse variance weighted	11.3678	4	0.0227266
ubm-a-841	ebi-a-GCST90007526	Low hand grip strength (60 years and older) (EWGSOP) || id:ebi-a-GCST90007526	IDP dMRI ProbtrackX OD str r || id:ubm-a-841	Inverse variance weighted	0.00239379	1	0.960978
ubm-a-903	ebi-a-GCST90007526	Low hand grip strength (60 years and older) (EWGSOP) || id:ebi-a-GCST90007526	NODEamps100 0012 || id:ubm-a-903	Inverse variance weighted	0.142104	1	0.706198
ubm-a-13	ebi-a-GCST90007526	Low hand grip strength (60 years and older) (EWGSOP) || id:ebi-a-GCST90007526	IDP T1 FIRST left caudate volume || id:ubm-a-13	MR Egger	0.0215357	1	0.883329
ubm-a-13	ebi-a-GCST90007526	Low hand grip strength (60 years and older) (EWGSOP) || id:ebi-a-GCST90007526	IDP T1 FIRST left caudate volume || id:ubm-a-13	Inverse variance weighted	2.71753	2	0.256978
ubm-a-2671	ebi-a-GCST90007526	Low hand grip strength (60 years and older) (EWGSOP) || id:ebi-a-GCST90007526	volume Left-VentralDC || id:ubm-a-2671	MR Egger	0.223139	2	0.894429
ubm-a-2671	ebi-a-GCST90007526	Low hand grip strength (60 years and older) (EWGSOP) || id:ebi-a-GCST90007526	volume Left-VentralDC || id:ubm-a-2671	Inverse variance weighted	0.402772	3	0.939669
ubm-a-380	ebi-a-GCST90007526	Low hand grip strength (60 years and older) (EWGSOP) || id:ebi-a-GCST90007526	IDP dMRI TBSS L1 Superior longitudinal fasciculus R || id:ubm-a-380	Inverse variance weighted	13.0288	1	0.000306729
ubm-a-488	ebi-a-GCST90007526	Low hand grip strength (60 years and older) (EWGSOP) || id:ebi-a-GCST90007526	IDP dMRI TBSS ICVF Splenium of corpus callosum || id:ubm-a-488	MR Egger	1.43843	3	0.696553
ubm-a-488	ebi-a-GCST90007526	Low hand grip strength (60 years and older) (EWGSOP) || id:ebi-a-GCST90007526	IDP dMRI TBSS ICVF Splenium of corpus callosum || id:ubm-a-488	Inverse variance weighted	1.52983	4	0.821345
ubm-a-506	ebi-a-GCST90007526	Low hand grip strength (60 years and older) (EWGSOP) || id:ebi-a-GCST90007526	IDP dMRI TBSS ICVF Anterior corona radiata R || id:ubm-a-506	MR Egger	1.06962	1	0.301031
ubm-a-506	ebi-a-GCST90007526	Low hand grip strength (60 years and older) (EWGSOP) || id:ebi-a-GCST90007526	IDP dMRI TBSS ICVF Anterior corona radiata R || id:ubm-a-506	Inverse variance weighted	1.64981	2	0.438278
ubm-a-524	ebi-a-GCST90007526	Low hand grip strength (60 years and older) (EWGSOP) || id:ebi-a-GCST90007526	IDP dMRI TBSS ICVF Superior longitudinal fasciculus R || id:ubm-a-524	MR Egger	4.54836	2	0.102881
ubm-a-524	ebi-a-GCST90007526	Low hand grip strength (60 years and older) (EWGSOP) || id:ebi-a-GCST90007526	IDP dMRI TBSS ICVF Superior longitudinal fasciculus R || id:ubm-a-524	Inverse variance weighted	8.6623	3	0.0341346
ubm-a-614	ebi-a-GCST90007526	Low hand grip strength (60 years and older) (EWGSOP) || id:ebi-a-GCST90007526	IDP dMRI TBSS ISOVF Cingulum cingulate gyrus R || id:ubm-a-614	Inverse variance weighted	0.00203861	1	0.963987
ubm-a-879	ebi-a-GCST90007526	Low hand grip strength (60 years and older) (EWGSOP) || id:ebi-a-GCST90007526	NODEamps25 0009 || id:ubm-a-879	Inverse variance weighted	1.82492	1	0.176729
ubm-a-935	ebi-a-GCST90007526	Low hand grip strength (60 years and older) (EWGSOP) || id:ebi-a-GCST90007526	NODEamps100 0044 || id:ubm-a-935	MR Egger	0.24628	1	0.619707
ubm-a-935	ebi-a-GCST90007526	Low hand grip strength (60 years and older) (EWGSOP) || id:ebi-a-GCST90007526	NODEamps100 0044 || id:ubm-a-935	Inverse variance weighted	0.377613	2	0.827947
ubm-a-144	ebi-a-GCST90007526	Low hand grip strength (60 years and older) (EWGSOP) || id:ebi-a-GCST90007526	IDP T1 FAST ROIs L cerebellum crus I || id:ubm-a-144	MR Egger	1.356	2	0.507632
ubm-a-144	ebi-a-GCST90007526	Low hand grip strength (60 years and older) (EWGSOP) || id:ebi-a-GCST90007526	IDP T1 FAST ROIs L cerebellum crus I || id:ubm-a-144	Inverse variance weighted	1.40082	3	0.705342
ubm-a-1934	ebi-a-GCST90007526	Low hand grip strength (60 years and older) (EWGSOP) || id:ebi-a-GCST90007526	NET100 0778 || id:ubm-a-1934	Inverse variance weighted	0.952796	1	0.329009
ubm-a-436	ebi-a-GCST90007526	Low hand grip strength (60 years and older) (EWGSOP) || id:ebi-a-GCST90007526	IDP dMRI TBSS L3 Middle cerebellar peduncle || id:ubm-a-436	Inverse variance weighted	2.70513	1	0.100026
ubm-a-675	ebi-a-GCST90007526	Low hand grip strength (60 years and older) (EWGSOP) || id:ebi-a-GCST90007526	IDP dMRI ProbtrackX MD ptr r || id:ubm-a-675	Inverse variance weighted	0.0409433	1	0.839647
ubm-a-359	ebi-a-GCST90007526	Low hand grip strength (60 years and older) (EWGSOP) || id:ebi-a-GCST90007526	IDP dMRI TBSS L1 Posterior limb of internal capsule L || id:ubm-a-359	Inverse variance weighted	1.53412	1	0.215495
ubm-a-522	ebi-a-GCST90007526	Low hand grip strength (60 years and older) (EWGSOP) || id:ebi-a-GCST90007526	IDP dMRI TBSS ICVF Fornix cres+Stria terminalis R || id:ubm-a-522	Inverse variance weighted	8.2102	1	0.00416557
ubm-a-734	ebi-a-GCST90007526	Low hand grip strength (60 years and older) (EWGSOP) || id:ebi-a-GCST90007526	IDP dMRI ProbtrackX L1 unc l || id:ubm-a-734	MR Egger	2.02149	2	0.363947
ubm-a-734	ebi-a-GCST90007526	Low hand grip strength (60 years and older) (EWGSOP) || id:ebi-a-GCST90007526	IDP dMRI ProbtrackX L1 unc l || id:ubm-a-734	Inverse variance weighted	2.30119	3	0.512292
ubm-a-786	ebi-a-GCST90007526	Low hand grip strength (60 years and older) (EWGSOP) || id:ebi-a-GCST90007526	IDP dMRI ProbtrackX L3 str l || id:ubm-a-786	Inverse variance weighted	0.975072	1	0.323419
ubm-a-891	ebi-a-GCST90007526	Low hand grip strength (60 years and older) (EWGSOP) || id:ebi-a-GCST90007526	NODEamps25 0021 || id:ubm-a-891	MR Egger	0.00607998	1	0.937849
ubm-a-891	ebi-a-GCST90007526	Low hand grip strength (60 years and older) (EWGSOP) || id:ebi-a-GCST90007526	NODEamps25 0021 || id:ubm-a-891	Inverse variance weighted	0.36369	2	0.833731
ubm-a-526	ebi-a-GCST90007526	Low hand grip strength (60 years and older) (EWGSOP) || id:ebi-a-GCST90007526	IDP dMRI TBSS ICVF Superior fronto-occipital fasciculus R || id:ubm-a-526	Inverse variance weighted	8.93077	1	0.00280406
ubm-a-69	ebi-a-GCST90007526	Low hand grip strength (60 years and older) (EWGSOP) || id:ebi-a-GCST90007526	IDP T1 FAST ROIs R latocc cortex sup || id:ubm-a-69	Inverse variance weighted	0.443438	1	0.505468
ubm-a-856	ebi-a-GCST90007526	Low hand grip strength (60 years and older) (EWGSOP) || id:ebi-a-GCST90007526	IDP dMRI ProbtrackX ISOVF ifo l || id:ubm-a-856	Inverse variance weighted	0.054078	1	0.816113
ubm-a-859	ebi-a-GCST90007526	Low hand grip strength (60 years and older) (EWGSOP) || id:ebi-a-GCST90007526	IDP dMRI ProbtrackX ISOVF ilf r || id:ubm-a-859	MR Egger	12.0762	4	0.0167933
ubm-a-859	ebi-a-GCST90007526	Low hand grip strength (60 years and older) (EWGSOP) || id:ebi-a-GCST90007526	IDP dMRI ProbtrackX ISOVF ilf r || id:ubm-a-859	Inverse variance weighted	15.7645	5	0.00754967
ubm-a-928	ebi-a-GCST90007526	Low hand grip strength (60 years and older) (EWGSOP) || id:ebi-a-GCST90007526	NODEamps100 0037 || id:ubm-a-928	Inverse variance weighted	0.3632	1	0.546734
ubm-a-476	ebi-a-GCST90007526	Low hand grip strength (60 years and older) (EWGSOP) || id:ebi-a-GCST90007526	IDP dMRI TBSS L3 Superior longitudinal fasciculus R || id:ubm-a-476	MR Egger	1.26022	1	0.261609
ubm-a-476	ebi-a-GCST90007526	Low hand grip strength (60 years and older) (EWGSOP) || id:ebi-a-GCST90007526	IDP dMRI TBSS L3 Superior longitudinal fasciculus R || id:ubm-a-476	Inverse variance weighted	1.28014	2	0.527255
ubm-a-501	ebi-a-GCST90007526	Low hand grip strength (60 years and older) (EWGSOP) || id:ebi-a-GCST90007526	IDP dMRI TBSS ICVF Anterior limb of internal capsule L || id:ubm-a-501	MR Egger	1.78871	2	0.40887
ubm-a-501	ebi-a-GCST90007526	Low hand grip strength (60 years and older) (EWGSOP) || id:ebi-a-GCST90007526	IDP dMRI TBSS ICVF Anterior limb of internal capsule L || id:ubm-a-501	Inverse variance weighted	2.18899	3	0.53412
ubm-a-659	ebi-a-GCST90007526	Low hand grip strength (60 years and older) (EWGSOP) || id:ebi-a-GCST90007526	IDP dMRI ProbtrackX MD cgc l || id:ubm-a-659	MR Egger	1.19015	2	0.551522
ubm-a-659	ebi-a-GCST90007526	Low hand grip strength (60 years and older) (EWGSOP) || id:ebi-a-GCST90007526	IDP dMRI ProbtrackX MD cgc l || id:ubm-a-659	Inverse variance weighted	1.79858	3	0.615244
ubm-a-797	ebi-a-GCST90007526	Low hand grip strength (60 years and older) (EWGSOP) || id:ebi-a-GCST90007526	IDP dMRI ProbtrackX ICVF cgh r || id:ubm-a-797	Inverse variance weighted	2.13149	1	0.1443
ubm-a-866	ebi-a-GCST90007526	Low hand grip strength (60 years and older) (EWGSOP) || id:ebi-a-GCST90007526	IDP dMRI ProbtrackX ISOVF slf r || id:ubm-a-866	MR Egger	1.42608	1	0.232405
ubm-a-866	ebi-a-GCST90007526	Low hand grip strength (60 years and older) (EWGSOP) || id:ebi-a-GCST90007526	IDP dMRI ProbtrackX ISOVF slf r || id:ubm-a-866	Inverse variance weighted	3.18273	2	0.203647
ubm-a-2723	ebi-a-GCST90007526	Low hand grip strength (60 years and older) (EWGSOP) || id:ebi-a-GCST90007526	DKTatlas lh lateraloccipital area || id:ubm-a-2723	Inverse variance weighted	0.237644	1	0.625913
ubm-a-416	ebi-a-GCST90007526	Low hand grip strength (60 years and older) (EWGSOP) || id:ebi-a-GCST90007526	IDP dMRI TBSS L2 Posterior thalamic radiation R || id:ubm-a-416	Inverse variance weighted	0.742586	1	0.388834
ubm-a-520	ebi-a-GCST90007526	Low hand grip strength (60 years and older) (EWGSOP) || id:ebi-a-GCST90007526	IDP dMRI TBSS ICVF Cingulum hippocampus R || id:ubm-a-520	MR Egger	5.92881	1	0.0148953
ubm-a-520	ebi-a-GCST90007526	Low hand grip strength (60 years and older) (EWGSOP) || id:ebi-a-GCST90007526	IDP dMRI TBSS ICVF Cingulum hippocampus R || id:ubm-a-520	Inverse variance weighted	6.1966	2	0.0451259
ubm-a-776	ebi-a-GCST90007526	Low hand grip strength (60 years and older) (EWGSOP) || id:ebi-a-GCST90007526	IDP dMRI ProbtrackX L3 ifo r || id:ubm-a-776	Inverse variance weighted	1.35875	1	0.243754
ubm-a-122	ebi-a-GCST90007526	Low hand grip strength (60 years and older) (EWGSOP) || id:ebi-a-GCST90007526	IDP T1 FAST ROIs L thalamus || id:ubm-a-122	Inverse variance weighted	7.19913	1	0.00729389
ubm-a-1585	ebi-a-GCST90007526	Low hand grip strength (60 years and older) (EWGSOP) || id:ebi-a-GCST90007526	NET100 0429 || id:ubm-a-1585	Inverse variance weighted	2.10707	1	0.14662
ubm-a-159	ebi-a-GCST90007526	Low hand grip strength (60 years and older) (EWGSOP) || id:ebi-a-GCST90007526	IDP T1 FAST ROIs L cerebellum IX || id:ubm-a-159	Inverse variance weighted	1.47939	1	0.22387
ubm-a-254	ebi-a-GCST90007526	Low hand grip strength (60 years and older) (EWGSOP) || id:ebi-a-GCST90007526	IDP dMRI TBSS MD Inferior cerebellar peduncle R || id:ubm-a-254	Inverse variance weighted	0.0144541	1	0.904305
ubm-a-2665	ebi-a-GCST90007526	Low hand grip strength (60 years and older) (EWGSOP) || id:ebi-a-GCST90007526	volume 4th-Ventricle || id:ubm-a-2665	MR Egger	5.71324	3	0.126427
ubm-a-2665	ebi-a-GCST90007526	Low hand grip strength (60 years and older) (EWGSOP) || id:ebi-a-GCST90007526	volume 4th-Ventricle || id:ubm-a-2665	Inverse variance weighted	6.0865	4	0.192781
ubm-a-288	ebi-a-GCST90007526	Low hand grip strength (60 years and older) (EWGSOP) || id:ebi-a-GCST90007526	IDP dMRI TBSS MD Uncinate fasciculus R || id:ubm-a-288	Inverse variance weighted	0.00247583	1	0.960315
ubm-a-29	ebi-a-GCST90007526	Low hand grip strength (60 years and older) (EWGSOP) || id:ebi-a-GCST90007526	IDP T1 FAST ROIs R insular cortex || id:ubm-a-29	MR Egger	1.31911	1	0.250752
ubm-a-29	ebi-a-GCST90007526	Low hand grip strength (60 years and older) (EWGSOP) || id:ebi-a-GCST90007526	IDP T1 FAST ROIs R insular cortex || id:ubm-a-29	Inverse variance weighted	1.77082	2	0.412545
ubm-a-486	ebi-a-GCST90007526	Low hand grip strength (60 years and older) (EWGSOP) || id:ebi-a-GCST90007526	IDP dMRI TBSS ICVF Genu of corpus callosum || id:ubm-a-486	MR Egger	4.45746	4	0.347622
ubm-a-486	ebi-a-GCST90007526	Low hand grip strength (60 years and older) (EWGSOP) || id:ebi-a-GCST90007526	IDP dMRI TBSS ICVF Genu of corpus callosum || id:ubm-a-486	Inverse variance weighted	4.63018	5	0.462656
ubm-a-785	ebi-a-GCST90007526	Low hand grip strength (60 years and older) (EWGSOP) || id:ebi-a-GCST90007526	IDP dMRI ProbtrackX L3 slf r || id:ubm-a-785	Inverse variance weighted	1.21121	1	0.271093
ubm-a-1880	ebi-a-GCST90007526	Low hand grip strength (60 years and older) (EWGSOP) || id:ebi-a-GCST90007526	NET100 0724 || id:ubm-a-1880	Inverse variance weighted	0.268666	1	0.604228
ubm-a-2774	ebi-a-GCST90007526	Low hand grip strength (60 years and older) (EWGSOP) || id:ebi-a-GCST90007526	a2009s lh G postcentral area || id:ubm-a-2774	Inverse variance weighted	0.136086	1	0.712203
ubm-a-464	ebi-a-GCST90007526	Low hand grip strength (60 years and older) (EWGSOP) || id:ebi-a-GCST90007526	IDP dMRI TBSS L3 Posterior thalamic radiation R || id:ubm-a-464	Inverse variance weighted	0.953876	1	0.328735
ubm-a-514	ebi-a-GCST90007526	Low hand grip strength (60 years and older) (EWGSOP) || id:ebi-a-GCST90007526	IDP dMRI TBSS ICVF Sagittal stratum R || id:ubm-a-514	MR Egger	10.5738	3	0.0142682
ubm-a-514	ebi-a-GCST90007526	Low hand grip strength (60 years and older) (EWGSOP) || id:ebi-a-GCST90007526	IDP dMRI TBSS ICVF Sagittal stratum R || id:ubm-a-514	Inverse variance weighted	11.0512	4	0.025995
ubm-a-808	ebi-a-GCST90007526	Low hand grip strength (60 years and older) (EWGSOP) || id:ebi-a-GCST90007526	IDP dMRI ProbtrackX ICVF ml r || id:ubm-a-808	MR Egger	8.47695	2	0.0144296
ubm-a-808	ebi-a-GCST90007526	Low hand grip strength (60 years and older) (EWGSOP) || id:ebi-a-GCST90007526	IDP dMRI ProbtrackX ICVF ml r || id:ubm-a-808	Inverse variance weighted	9.57427	3	0.0225542
ubm-a-3141	ebi-a-GCST90007526	Low hand grip strength (60 years and older) (EWGSOP) || id:ebi-a-GCST90007526	netmat ICA 09Aug2017 001 || id:ubm-a-3141	Inverse variance weighted	0.788613	1	0.37452
ubm-a-508	ebi-a-GCST90007526	Low hand grip strength (60 years and older) (EWGSOP) || id:ebi-a-GCST90007526	IDP dMRI TBSS ICVF Superior corona radiata R || id:ubm-a-508	MR Egger	4.45043	2	0.108044
ubm-a-508	ebi-a-GCST90007526	Low hand grip strength (60 years and older) (EWGSOP) || id:ebi-a-GCST90007526	IDP dMRI TBSS ICVF Superior corona radiata R || id:ubm-a-508	Inverse variance weighted	9.18743	3	0.0268999
ubm-a-367	ebi-a-GCST90007526	Low hand grip strength (60 years and older) (EWGSOP) || id:ebi-a-GCST90007526	IDP dMRI TBSS L1 Posterior corona radiata L || id:ubm-a-367	Inverse variance weighted	0.0630095	1	0.801801
ubm-a-751	ebi-a-GCST90007526	Low hand grip strength (60 years and older) (EWGSOP) || id:ebi-a-GCST90007526	IDP dMRI ProbtrackX L2 ilf r || id:ubm-a-751	MR Egger	4.80684	1	0.0283469
ubm-a-751	ebi-a-GCST90007526	Low hand grip strength (60 years and older) (EWGSOP) || id:ebi-a-GCST90007526	IDP dMRI ProbtrackX L2 ilf r || id:ubm-a-751	Inverse variance weighted	4.92924	2	0.085041
ubm-a-2643	ebi-a-GCST90007526	Low hand grip strength (60 years and older) (EWGSOP) || id:ebi-a-GCST90007526	IDP T1 FIRST left caudate volume plus IDP T1 FIRST right caudate volume || id:ubm-a-2643	Inverse variance weighted	2.43286	1	0.118816
ubm-a-504	ebi-a-GCST90007526	Low hand grip strength (60 years and older) (EWGSOP) || id:ebi-a-GCST90007526	IDP dMRI TBSS ICVF Retrolenticular part of internal capsule R || id:ubm-a-504	MR Egger	9.02301	3	0.0289865
ubm-a-504	ebi-a-GCST90007526	Low hand grip strength (60 years and older) (EWGSOP) || id:ebi-a-GCST90007526	IDP dMRI TBSS ICVF Retrolenticular part of internal capsule R || id:ubm-a-504	Inverse variance weighted	10.9168	4	0.0275156
ubm-a-550	ebi-a-GCST90007526	Low hand grip strength (60 years and older) (EWGSOP) || id:ebi-a-GCST90007526	IDP dMRI TBSS OD Posterior limb of internal capsule R || id:ubm-a-550	Inverse variance weighted	1.3537	1	0.244633
ubm-a-72	ebi-a-GCST90007526	Low hand grip strength (60 years and older) (EWGSOP) || id:ebi-a-GCST90007526	IDP T1 FAST ROIs L intracalc cortex || id:ubm-a-72	Inverse variance weighted	2.62924	1	0.104912
ubm-a-788	ebi-a-GCST90007526	Low hand grip strength (60 years and older) (EWGSOP) || id:ebi-a-GCST90007526	IDP dMRI ProbtrackX L3 unc l || id:ubm-a-788	Inverse variance weighted	0.158125	1	0.690888
ubm-a-2659	ebi-a-GCST90007526	Low hand grip strength (60 years and older) (EWGSOP) || id:ebi-a-GCST90007526	volume Left-Cerebellum-Cortex || id:ubm-a-2659	MR Egger	5.40716	2	0.0669653
ubm-a-2659	ebi-a-GCST90007526	Low hand grip strength (60 years and older) (EWGSOP) || id:ebi-a-GCST90007526	volume Left-Cerebellum-Cortex || id:ubm-a-2659	Inverse variance weighted	5.83441	3	0.119951
ubm-a-2682	ebi-a-GCST90007526	Low hand grip strength (60 years and older) (EWGSOP) || id:ebi-a-GCST90007526	volume Right-Hippocampus || id:ubm-a-2682	Inverse variance weighted	1.71794	1	0.189958
ubm-a-495	ebi-a-GCST90007526	Low hand grip strength (60 years and older) (EWGSOP) || id:ebi-a-GCST90007526	IDP dMRI TBSS ICVF Inferior cerebellar peduncle L || id:ubm-a-495	MR Egger	0.108579	1	0.741767
ubm-a-495	ebi-a-GCST90007526	Low hand grip strength (60 years and older) (EWGSOP) || id:ebi-a-GCST90007526	IDP dMRI TBSS ICVF Inferior cerebellar peduncle L || id:ubm-a-495	Inverse variance weighted	2.05689	2	0.357563
ubm-a-497	ebi-a-GCST90007526	Low hand grip strength (60 years and older) (EWGSOP) || id:ebi-a-GCST90007526	IDP dMRI TBSS ICVF Superior cerebellar peduncle L || id:ubm-a-497	MR Egger	1.69794	1	0.192558
ubm-a-497	ebi-a-GCST90007526	Low hand grip strength (60 years and older) (EWGSOP) || id:ebi-a-GCST90007526	IDP dMRI TBSS ICVF Superior cerebellar peduncle L || id:ubm-a-497	Inverse variance weighted	1.71666	2	0.423869
ubm-a-511	ebi-a-GCST90007526	Low hand grip strength (60 years and older) (EWGSOP) || id:ebi-a-GCST90007526	IDP dMRI TBSS ICVF Posterior corona radiata L || id:ubm-a-511	MR Egger	0.0160086	1	0.899316
ubm-a-511	ebi-a-GCST90007526	Low hand grip strength (60 years and older) (EWGSOP) || id:ebi-a-GCST90007526	IDP dMRI TBSS ICVF Posterior corona radiata L || id:ubm-a-511	Inverse variance weighted	4.39299	2	0.111192
ubm-a-512	ebi-a-GCST90007526	Low hand grip strength (60 years and older) (EWGSOP) || id:ebi-a-GCST90007526	IDP dMRI TBSS ICVF Posterior thalamic radiation R || id:ubm-a-512	MR Egger	1.73624	1	0.187615
ubm-a-512	ebi-a-GCST90007526	Low hand grip strength (60 years and older) (EWGSOP) || id:ebi-a-GCST90007526	IDP dMRI TBSS ICVF Posterior thalamic radiation R || id:ubm-a-512	Inverse variance weighted	1.73984	2	0.418986
ubm-a-518	ebi-a-GCST90007526	Low hand grip strength (60 years and older) (EWGSOP) || id:ebi-a-GCST90007526	IDP dMRI TBSS ICVF Cingulum cingulate gyrus R || id:ubm-a-518	Inverse variance weighted	1.92884	1	0.164886
ubm-a-747	ebi-a-GCST90007526	Low hand grip strength (60 years and older) (EWGSOP) || id:ebi-a-GCST90007526	IDP dMRI ProbtrackX L2 fmi || id:ubm-a-747	MR Egger	2.43217	2	0.296388
ubm-a-747	ebi-a-GCST90007526	Low hand grip strength (60 years and older) (EWGSOP) || id:ebi-a-GCST90007526	IDP dMRI ProbtrackX L2 fmi || id:ubm-a-747	Inverse variance weighted	2.44152	3	0.485953
ubm-a-446	ebi-a-GCST90007526	Low hand grip strength (60 years and older) (EWGSOP) || id:ebi-a-GCST90007526	IDP dMRI TBSS L3 Inferior cerebellar peduncle R || id:ubm-a-446	Inverse variance weighted	0.0136454	1	0.907008
ubm-a-92	ebi-a-GCST90007526	Low hand grip strength (60 years and older) (EWGSOP) || id:ebi-a-GCST90007526	IDP T1 FAST ROIs L parahipp gyrus ant || id:ubm-a-92	Inverse variance weighted	0.32923	1	0.566113
ubm-a-782	ebi-a-GCST90007526	Low hand grip strength (60 years and older) (EWGSOP) || id:ebi-a-GCST90007526	IDP dMRI ProbtrackX L3 ptr l || id:ubm-a-782	Inverse variance weighted	0.96992	1	0.3247
ubm-a-801	ebi-a-GCST90007526	Low hand grip strength (60 years and older) (EWGSOP) || id:ebi-a-GCST90007526	IDP dMRI ProbtrackX ICVF fmi || id:ubm-a-801	MR Egger	4.70097	3	0.195049
ubm-a-801	ebi-a-GCST90007526	Low hand grip strength (60 years and older) (EWGSOP) || id:ebi-a-GCST90007526	IDP dMRI ProbtrackX ICVF fmi || id:ubm-a-801	Inverse variance weighted	6.90966	4	0.14074
ubm-a-124	ebi-a-GCST90007526	Low hand grip strength (60 years and older) (EWGSOP) || id:ebi-a-GCST90007526	IDP T1 FAST ROIs L caudate || id:ubm-a-124	Inverse variance weighted	3.31064	1	0.0688327
ubm-a-149	ebi-a-GCST90007526	Low hand grip strength (60 years and older) (EWGSOP) || id:ebi-a-GCST90007526	IDP T1 FAST ROIs R cerebellum crus II || id:ubm-a-149	Inverse variance weighted	0.0381349	1	0.845173
ubm-a-170	ebi-a-GCST90007526	Low hand grip strength (60 years and older) (EWGSOP) || id:ebi-a-GCST90007526	IDP SWI T2star left putamen || id:ubm-a-170	MR Egger	14.091	5	0.0150418
ubm-a-170	ebi-a-GCST90007526	Low hand grip strength (60 years and older) (EWGSOP) || id:ebi-a-GCST90007526	IDP SWI T2star left putamen || id:ubm-a-170	Inverse variance weighted	14.8648	6	0.0213346
ubm-a-216	ebi-a-GCST90007526	Low hand grip strength (60 years and older) (EWGSOP) || id:ebi-a-GCST90007526	IDP dMRI TBSS FA Retrolenticular part of internal capsule R || id:ubm-a-216	Inverse variance weighted	0.679134	1	0.409885
ubm-a-248	ebi-a-GCST90007526	Low hand grip strength (60 years and older) (EWGSOP) || id:ebi-a-GCST90007526	IDP dMRI TBSS MD Splenium of corpus callosum || id:ubm-a-248	MR Egger	1.49509	1	0.221428
ubm-a-248	ebi-a-GCST90007526	Low hand grip strength (60 years and older) (EWGSOP) || id:ebi-a-GCST90007526	IDP dMRI TBSS MD Splenium of corpus callosum || id:ubm-a-248	Inverse variance weighted	1.49996	2	0.472376
ubm-a-2674	ebi-a-GCST90007526	Low hand grip strength (60 years and older) (EWGSOP) || id:ebi-a-GCST90007526	volume Right-Lateral-Ventricle || id:ubm-a-2674	Inverse variance weighted	1.20175	1	0.272972
[truncated: 42 more rows]

## Sheet: supplementary table 9
supplementary table 8. The sensitivity analysis results of mendelian randomization analysis between brain structure imaging indexes and identified by FNIH criteria.
[truncated: 474 more rows]
